# Supplementary material for: In Well‐Treated Celiac Patients Low‐Level Mucosal Inflammation Predicts Response to 14‐day Gluten Challenge
Source: Adv Sci (Weinh). 2021 Jan 4;8(4):2003526. doi: 10.1002/advs.202003526 (PMC7887593; doi:10.1002/advs.202003526)
Supplement: Supplementary file 2 — Supplemental Table 2 [file ADVS-8-2003526-s002.xlsx]

## Sheet: Overview
	Sheet	Comparison	Significant proteins	Statistics
	TT_AR_vs_BR	Total tissue "Responders" after vs before challenge	258	Two-sample Student's t-test (P < 0.01, FDR = 0.05, Benjamini Hochberg adjusted for multiple testing)
	TT_A_NR_vs_B_NR	Total tissue "Non-responders" after vs before challenge	38	Two-sample Student's t-test (P < 0.01, FDR = 0.05, Benjamini Hochberg adjusted for multiple testing)
	LCM_AR_vs_BR	LCM isolated epithelial samples "Responders" after vs before challenge	441	Two-sample Student's t-test (P < 0.01, FDR = 0.05, Benjamini Hochberg adjusted for multiple testing)
	LCM_A_NR_vs_B_NR	LCM isolated epithelial samples "Non-responders" after vs before challenge	8	Two-sample Student's t-test (P < 0.01, FDR = 0.05, Benjamini Hochberg adjusted for multiple testing)
	LCM_B_R_vs_B_NR	LCM isolated epithelial samples "Responders" vs "Non-responsers" before challenge	37	Two-sample Student's t-test (P < 0.01, FDR = 0.05, Benjamini Hochberg adjusted for multiple testing)
	LCM_t-test_difference	Comparison of difference for 441 proteins from "LCM_AR_vs_BR"

## Sheet: TT_AR_vs_BR
Protein names	Majority protein IDs	Gene name	Razor + unique peptides	A_R_B_R P-value (-log10)	A_R_B_R Difference (log2)
Myeloperoxidase	P05164	MPO	10	4.73002	5.66469
Lactotransferrin	P02788	LTF	13	3.63114	5.17428
Nitric oxide synthase, inducible	P35228	NOS2	9	4.77139	3.64627
Myeloblastin	P24158	PRTN3	3	3.08951	3.51227
Neutrophil defensin 3	P59666;P59665	DEFA3	3	3.18535	3.13872
Cathelicidin antimicrobial peptide	P49913	CAMP	1	2.36296	2.35497
Protein S100-A9	P06702	S100A9	7	4.05803	2.09877
Ribonucleoside-diphosphate reductase subunit M2	P31350	RRM2	3	4.01847	2.05728
Myeloid cell nuclear differentiation antigen	P41218	MNDA	4	2.40273	1.9496
Protein S100-A8	P05109	S100A8	4	3.63014	1.94764
60S ribosomal protein L22-like 1	Q6P5R6	RPL22L1	2	2.8561	1.89478
Condensin complex subunit 1	Q15021	NCAPD2	3	3.50074	1.73638
Importin subunit alpha-1	P52292	KPNA2	3	3.59892	1.69218
E3 ubiquitin-protein ligase TRIP12	Q14669	TRIP12	8	3.2062	1.66556
Poly [ADP-ribose] polymerase 9	Q8IXQ6	PARP9	4	2.98633	1.60693
E3 ubiquitin-protein ligase DTX3L	Q8TDB6	DTX3L	6	2.67591	1.60584
CD209 antigen	Q9NNX6;Q9H2X3	CD209	2	2.54977	1.49814
L-aminoadipate-semialdehyde dehydrogenase-phosphopantetheinyl transferase	Q9NRN7	AASDHPPT	3	2.01803	1.47333
Interferon regulatory factor 9	Q00978	IRF9	1	2.04452	1.46083
Lysophosphatidylcholine acyltransferase 1	Q8NF37	LPCAT1	4	2.1465	1.43104
Membrane-spanning 4-domains subfamily A member 18	Q3C1V0	MS4A18	2	2.1571	1.40525
Ribonucleoside-diphosphate reductase large subunit	P23921	RRM1	5	2.61691	1.34769
Protein DPCD	Q9BVM2	DPCD	1	2.56859	1.32823
Glioma tumor suppressor candidate region gene 2 protein	Q9NZM5	GLTSCR2	1	3.01414	1.26901
Signal transducer and activator of transcription 1-alpha/beta	P42224	STAT1	30	4.03299	1.2588
Condensin complex subunit 3	Q9BPX3	NCAPG	4	2.25624	1.24925
Azurocidin	P20160	AZU1	2	2.92303	1.22632
Butyrophilin subfamily 3 member A2	P78410;O00481;O00478	BTN3A2	1	2.56581	1.13158
Amyloid beta A4 precursor protein-binding family B member 1-interacting protein	Q7Z5R6	APBB1IP	2	2.31053	1.1263
Gamma-parvin	Q9HBI0	PARVG	1	2.01052	1.11719
DNA replication licensing factor MCM2	P49736	MCM2	12	2.53509	1.10029
Putative pre-mRNA-splicing factor ATP-dependent RNA helicase DHX32	Q7L7V1	DHX32	1	2.43974	1.05824
Tryptophan--tRNA ligase, cytoplasmic	P23381	WARS	24	3.5592	1.05472
Monocyte differentiation antigen CD14	P08571	CD14	4	2.32383	1.04076
Coiled-coil domain-containing protein 86	Q9H6F5	CCDC86	3	2.03842	0.986904
Galectin-9	O00182	LGALS9	5	4.29767	0.980642
Poly [ADP-ribose] polymerase 14	Q460N5	PARP14	13	2.05364	0.977799
Fatty acid synthase	P49327	FASN	60	5.36852	0.97226
Interferon-induced guanylate-binding protein 1	P32455	GBP1	14	3.90503	0.937533
GTPase IMAP family member 7	Q8NHV1	GIMAP7	3	2.15967	0.93338
Spermatogenesis-associated protein 5	Q8NB90	SPATA5	2	2.35382	0.932041
Signal transducer and activator of transcription 2	P52630	STAT2	6	2.52117	0.922944
Transferrin receptor protein 1	P02786	TFRC	16	3.53273	0.922883
Antigen peptide transporter 1	Q03518	TAP1	12	3.72294	0.922648
RNA-binding protein 3	P98179	RBM3	4	2.65644	0.917332
N-myc-interactor	Q13287	NMI	4	2.74378	0.915546
DNA primase large subunit	P49643	PRIM2	3	2.28077	0.914994
DNA replication licensing factor MCM4	P33991	MCM4	9	2.99816	0.900965
UPF0585 protein C16orf13	Q96S19	C16orf13	1	2.59227	0.882238
Ubiquitin-like protein 7	Q96S82	UBL7	2	2.42131	0.85405
DNA polymerase delta catalytic subunit	P28340	POLD1	11	3.66974	0.834318
Cleavage stimulation factor subunit 3	Q12996	CSTF3	4	2.11554	0.79398
Aryl hydrocarbon receptor	P35869	AHR	1	2.04799	0.782953
Cytochrome b-245 heavy chain	P04839	CYBB	5	2.47583	0.758696
HLA class II histocompatibility antigen gamma chain	P04233	CD74	4	2.13409	0.75475
Thymosin beta-10	P63313	TMSB10	1	2.30311	0.73732
Polymeric immunoglobulin receptor	P01833	PIGR	21	5.92972	0.723382
DNA replication licensing factor MCM7	P33993	MCM7	14	2.40379	0.706621
RRP12-like protein	Q5JTH9	RRP12	7	2.34901	0.702891
Proteasome activator complex subunit 3	P61289	PSME3	5	3.13509	0.690973
Protein RRP5 homolog	Q14690	PDCD11	7	2.02568	0.688997
Signal transducer and activator of transcription 3	P40763	STAT3	12	2.55365	0.684501
Unconventional myosin-If	O00160	MYO1F	14	2.07846	0.678888
Antigen peptide transporter 2	Q03519	TAP2	13	3.57339	0.675728
DNA replication licensing factor MCM3	P25205	MCM3	10	2.15122	0.669145
DNA replication licensing factor MCM5	P33992	MCM5	8	2.33014	0.6675
N-acetyltransferase 10	Q9H0A0	NAT10	7	2.43909	0.663963
Nucleolar RNA helicase 2	Q9NR30	DDX21	13	2.3025	0.657684
HLA class I histocompatibility antigen, A-3 alpha chain	P04439	HLA-A	17	2.50564	0.649368
60S ribosomal protein L30	P62888	RPL30	3	2.16889	0.645503
Ras-related C3 botulinum toxin substrate 2	P15153	RAC2	2	2.04609	0.638472
DNA (cytosine-5)-methyltransferase 1	P26358	DNMT1	4	2.86475	0.631656
E3 ubiquitin-protein ligase RNF213	Q63HN8	RNF213	49	2.35859	0.630513
Tapasin	O15533	TAPBP	7	2.79836	0.629698
DNA replication licensing factor MCM6	Q14566	MCM6	12	3.09252	0.62094
Inosine-5-monophosphate dehydrogenase 2	P12268	IMPDH2	12	2.18351	0.619086
Pescadillo homolog	O00541	PES1	5	2.43913	0.608018
Cytosolic acyl coenzyme A thioester hydrolase	O00154	ACOT7	4	2.75726	0.593119
Probable glutamate--tRNA ligase, mitochondrial	Q5JPH6	EARS2	6	2.19933	0.577856
Tyrosine-protein kinase Lyn	P07948	LYN	13	2.37548	0.573987
Eosinophil peroxidase	P11678	EPX	31	2.24357	0.572175
L-lactate dehydrogenase B chain	P07195	LDHB	12	3.18956	0.550336
Heat shock protein 105 kDa	Q92598	HSPH1	13	2.92359	0.529527
U6 snRNA-associated Sm-like protein LSm2	Q9Y333	LSM2	1	2.37724	0.51856
Serine/threonine-protein kinase VRK1	Q99986	VRK1	2	2.46972	0.513348
Exportin-2	P55060	CSE1L	17	2.54759	0.512104
Flap endonuclease 1	P39748	FEN1	6	2.83934	0.50499
U8 snoRNA-decapping enzyme	Q96DE0	NUDT16	7	2.47127	0.498542
Probable ATP-dependent RNA helicase DDX5	P17844	DDX5	12	2.70418	0.464791
Prefoldin subunit 5	Q99471	PFDN5	3	2.25457	0.451302
Leucine-rich repeat-containing protein 59	Q96AG4	LRRC59	9	3.01436	0.44946
Eukaryotic translation initiation factor 2A	Q9BY44	EIF2A	12	2.20688	0.445886
Nicotinamide phosphoribosyltransferase	P43490	NAMPT	18	3.33372	0.428519
Caspase-1	P29466	CASP1	12	2.05923	0.421901
40S ribosomal protein S7	P62081	RPS7	9	2.34794	0.398204
Eukaryotic translation initiation factor 4 gamma 2	P78344	EIF4G2	15	2.21303	0.390342
40S ribosomal protein S30	P62861	FAU	2	2.29507	0.383324
Plasminogen activator inhibitor 1 RNA-binding protein	Q8NC51	SERBP1	17	3.03313	0.377816
Eukaryotic translation initiation factor 4 gamma 1	Q04637	EIF4G1	23	2.47651	0.366743
Heat shock 70 kDa protein 4	P34932	HSPA4	16	2.13889	0.35847
Polyadenylate-binding protein 1	P11940;Q9H361	PABPC1	24	2.3038	0.341287
FACT complex subunit SPT16	Q9Y5B9	SUPT16H	14	2.0654	0.335183
60S ribosomal protein L11	P62913	RPL11	9	2.11093	0.33121
Grancalcin	P28676	GCA	2	2.22416	0.330654
ATP-dependent RNA helicase A	Q08211	DHX9	30	2.00346	0.326786
60S ribosomal protein L38	P63173	RPL38	3	2.13426	0.310109
Heterogeneous nuclear ribonucleoprotein A/B	Q99729	HNRNPAB	8	2.86493	0.303244
Elongation factor 2	P13639	EEF2	40	2.43705	0.292994
60S ribosomal protein L7	P18124	RPL7	15	2.04807	0.290777
60S ribosomal protein L18	Q07020	RPL18	8	2.55802	0.281248
60S ribosomal protein L27a	P46776	RPL27A	4	3.67238	0.280424
40S ribosomal protein S13	P62277	RPS13	12	2.02489	0.258656
60S ribosomal protein L27	P61353	RPL27	6	2.18349	0.23892
Heterogeneous nuclear ribonucleoprotein M	P52272	HNRNPM	25	2.02546	0.23111
Transketolase	P29401	TKT	28	2.13118	0.178161
Plasma membrane calcium-transporting ATPase 1	P20020	ATP2B1	15	2.10686	-0.234062
Dihydrolipoyl dehydrogenase, mitochondrial	P09622	DLD	13	2.96753	-0.288004
Apoptosis-inducing factor 1, mitochondrial	O95831	AIFM1	19	2.0878	-0.313595
Cytochrome b-c1 complex subunit 7	P14927	UQCRB	7	2.56791	-0.323984
2,4-dienoyl-CoA reductase, mitochondrial	Q16698	DECR1	13	2.62818	-0.388502
Membrane-associated progesterone receptor component 1	O00264	PGRMC1	11	2.36721	-0.393673
Glutathione reductase, mitochondrial	P00390	GSR	10	3.52356	-0.408638
2-oxoglutarate dehydrogenase, mitochondrial	Q02218	OGDH	33	3.39935	-0.413394
Fatty aldehyde dehydrogenase	P51648	ALDH3A2	11	2.17913	-0.416791
N(G),N(G)-dimethylarginine dimethylaminohydrolase 1	O94760	DDAH1	9	2.80641	-0.420807
Ankyrin-3	Q12955	ANK3	19	2.0102	-0.423229
Carnitine O-palmitoyltransferase 2, mitochondrial	P23786	CPT2	20	2.36328	-0.450257
Glyoxalase domain-containing protein 4	Q9HC38	GLOD4	9	2.74621	-0.465193
Carnitine O-palmitoyltransferase 1, liver isoform	P50416	CPT1A	23	2.1963	-0.481245
Catalase	P04040	CAT	27	3.41058	-0.493361
Putative adenosylhomocysteinase 2	O43865	AHCYL1	7	2.39358	-0.496201
Membrane-associated progesterone receptor component 2	O15173	PGRMC2	7	2.62464	-0.505427
Protein TFG	Q92734	TFG	9	2.5791	-0.510731
Carbamoyl-phosphate synthase [ammonia], mitochondrial	P31327	CPS1	81	2.02103	-0.51823
Dipeptidyl peptidase 4	P27487	DPP4	10	2.11753	-0.521065
Electron transfer flavoprotein subunit beta	P38117	ETFB	12	3.554	-0.521453
NADPH--cytochrome P450 reductase	P16435	POR	22	2.21969	-0.526464
Succinyl-CoA ligase [GDP-forming] subunit beta, mitochondrial	Q96I99	SUCLG2	20	2.86867	-0.526661
Phosphatidylethanolamine-binding protein 1	P30086	PEBP1	12	2.73701	-0.531808
Perilipin-3	O60664	PLIN3	18	2.25393	-0.544
Thiosulfate sulfurtransferase	Q16762	TST	12	3.14336	-0.554779
3-mercaptopyruvate sulfurtransferase	P25325	MPST	14	3.63192	-0.555066
Acetyl-CoA acetyltransferase, mitochondrial	P24752	ACAT1	15	3.06855	-0.558997
Amiloride-sensitive amine oxidase [copper-containing]	P19801	AOC1	13	2.59442	-0.559027
Non-specific lipid-transfer protein	P22307	SCP2	13	2.44742	-0.559771
ATP-dependent (S)-NAD(P)H-hydrate dehydratase	Q8IW45	CARKD	5	2.14241	-0.56511
Retinal dehydrogenase 1	P00352	ALDH1A1	32	2.68649	-0.566598
Na(+)/H(+) exchange regulatory cofactor NHE-RF1	O14745	SLC9A3R1	20	2.31583	-0.572208
Villin-1	P09327	VIL1	35	2.0181	-0.572998
Ribonucleoside-diphosphate reductase subunit M2 B	Q7LG56	RRM2B	2	2.01339	-0.573493
[Pyruvate dehydrogenase (acetyl-transferring)] kinase isozyme 3, mitochondrial	Q15120	PDK3	6	2.04353	-0.578967
Carnitine O-acetyltransferase	P43155	CRAT	14	2.19688	-0.616833
Very long-chain specific acyl-CoA dehydrogenase, mitochondrial	P49748	ACADVL	32	4.0855	-0.618731
3-ketoacyl-CoA thiolase, mitochondrial	P42765	ACAA2	17	2.72728	-0.647739
Peroxisomal membrane protein 2	Q9NR77	PXMP2	4	2.06023	-0.64927
Galactose-1-phosphate uridylyltransferase	P07902	GALT	6	3.46357	-0.659974
Aconitate hydratase, mitochondrial	Q99798	ACO2	36	4.2186	-0.665454
Adipogenesis regulatory factor	Q15847	ADIRF	6	2.51381	-0.667671
Acyl-CoA-binding domain-containing protein 5	Q5T8D3	ACBD5	8	2.4159	-0.674613
Mitochondrial carnitine/acylcarnitine carrier protein	O43772	SLC25A20	8	3.18676	-0.710449
Hydroxysteroid dehydrogenase-like protein 2	Q6YN16	HSDL2	12	2.23065	-0.716255
Axin interactor, dorsalization-associated protein	Q96BJ3	AIDA	2	2.06024	-0.716601
Glycerol kinase	P32189;Q14409	GK;GK3P	6	2.15723	-0.7169
Succinyl-CoA ligase [ADP-forming] subunit beta, mitochondrial	Q9P2R7	SUCLA2	9	2.69393	-0.72513
Bifunctional epoxide hydrolase 2	P34913	EPHX2	17	3.81591	-0.731563
PDZ domain-containing protein GIPC2	Q8TF65	GIPC2	7	2.56117	-0.751231
Trifunctional enzyme subunit alpha, mitochondrial	P40939	HADHA	36	2.57	-0.761103
Trifunctional enzyme subunit beta, mitochondrial	P55084	HADHB	23	3.69103	-0.771379
Ornithine aminotransferase, mitochondrial	P04181	OAT	22	2.08423	-0.777142
Phospholysine phosphohistidine inorganic pyrophosphate phosphatase	Q9H008	LHPP	2	2.99011	-0.785169
Carboxymethylenebutenolidase homolog	Q96DG6	CMBL	16	2.02983	-0.81443
Dehydrogenase/reductase SDR family member 11	Q6UWP2	DHRS11	8	2.38659	-0.822013
Heme-binding protein 1	Q9NRV9	HEBP1	9	2.42782	-0.825739
Short/branched chain specific acyl-CoA dehydrogenase, mitochondrial	P45954	ACADSB	12	3.72105	-0.82826
Estradiol 17-beta-dehydrogenase 2	P37059	HSD17B2	12	2.87189	-0.836261
Bifunctional ATP-dependent dihydroxyacetone kinase/FAD-AMP lyase (cyclizing)	Q3LXA3	DAK	29	2.68915	-0.837707
Mitochondrial amidoxime reducing component 2	Q969Z3	MARC2	8	3.07658	-0.843016
Transmembrane protein 192	Q8IY95	TMEM192	1	2.22145	-0.843736
3-hydroxybutyrate dehydrogenase type 2	Q9BUT1	BDH2	8	2.77386	-0.857464
Medium-chain specific acyl-CoA dehydrogenase, mitochondrial	P11310	ACADM	16	2.82023	-0.859441
Chloride channel CLIC-like protein 1	Q96S66	CLCC1	3	2.01484	-0.861887
4-aminobutyrate aminotransferase, mitochondrial	P80404	ABAT	16	3.34582	-0.864171
Carbonyl reductase [NADPH] 1	P16152	CBR1	19	2.60503	-0.875412
Microsomal triglyceride transfer protein large subunit	P55157	MTTP	44	2.15739	-0.888714
Sucrase-isomaltase, intestinal	P14410	SI	59	2.16119	-0.897755
Mitogen-activated protein kinase 9	P45984	MAPK9	2	2.08635	-0.904398
Amine oxidase [flavin-containing] A	P21397	MAOA	17	3.62	-0.916622
Neprilysin	P08473	MME	22	2.352	-0.92441
Aldo-keto reductase family 1 member B10	O60218	AKR1B10	24	2.13654	-0.932378
Biogenesis of lysosome-related organelles complex 1 subunit 3	Q6QNY0	BLOC1S3	3	2.03978	-0.934741
Cocaine esterase	O00748	CES2	20	2.51509	-0.955566
Epoxide hydrolase 1	P07099	EPHX1	17	3.6954	-0.957472
Electron transfer flavoprotein-ubiquinone oxidoreductase, mitochondrial	Q16134	ETFDH	15	4.8732	-0.985153
Long-chain fatty acid transport protein 4	Q6P1M0	SLC27A4	14	2.23992	-0.985299
Glycerol-3-phosphate dehydrogenase [NAD(+)], cytoplasmic	P21695	GPD1	14	3.00892	-1.01265
Intestinal-type alkaline phosphatase	P09923	ALPI	13	2.02085	-1.01341
Phenazine biosynthesis-like domain-containing protein	P30039	PBLD	12	4.74769	-1.01491
Fatty acid-binding protein, liver	P07148	FABP1	13	2.56457	-1.01782
Receptor expression-enhancing protein 6	Q96HR9	REEP6	6	2.18207	-1.02233
Long-chain-fatty-acid--CoA ligase 5	Q9ULC5	ACSL5	28	2.91911	-1.02524
Cytochrome b5	P00167	CYB5A	6	3.46737	-1.03148
3-hydroxyanthranilate 3,4-dioxygenase	P46952	HAAO	7	2.05832	-1.03859
Aflatoxin B1 aldehyde reductase member 3	O95154	AKR7A3	14	2.93501	-1.03897
Fructose-1,6-bisphosphatase 1	P09467	FBP1	18	4.6109	-1.06149
Adenosine deaminase	P00813	ADA	25	3.15834	-1.06934
Aminoacylase-1	Q03154	ACY1	16	3.22175	-1.10906
UDP-glucuronosyltransferase 2A1	Q9Y4X1	UGT2A1	2	2.91575	-1.11033
Ketohexokinase	P50053	KHK	11	3.43892	-1.11141
ATP-binding cassette sub-family D member 1	P33897	ABCD1	8	2.39979	-1.11631
Xaa-Pro dipeptidase	P12955	PEPD	13	3.29499	-1.12299
Sodium/glucose cotransporter 1	P13866	SLC5A1	7	2.30315	-1.1367
3-ketoacyl-CoA thiolase, peroxisomal	P09110	ACAA1	15	2.93926	-1.16314
Cytochrome P450 2S1	Q96SQ9	CYP2S1	10	2.15505	-1.16684
UDP-glucuronosyltransferase 2A3	Q6UWM9	UGT2A3	9	2.82784	-1.17142
Lambda-crystallin homolog	Q9Y2S2	CRYL1	11	2.02514	-1.18262
Cytochrome P450 2J2	P51589	CYP2J2	2	2.86466	-1.18401
Dimethylaniline monooxygenase [N-oxide-forming] 5	P49326	FMO5	5	2.7929	-1.18792
Sulfotransferase 1A1	P50225	SULT1A1	7	2.26072	-1.18939
Annexin A13	P27216	ANXA13	17	2.72335	-1.19008
Acyl-CoA synthetase family member 2, mitochondrial	Q96CM8	ACSF2	10	2.61799	-1.19834
Phosphoenolpyruvate carboxykinase [GTP], mitochondrial	Q16822	PCK2	34	4.14018	-1.20893
Valacyclovir hydrolase	Q86WA6	BPHL	9	2.19854	-1.23358
Diacylglycerol O-acyltransferase 1	O75907	DGAT1	10	2.16863	-1.24004
Retinol-binding protein 2	P50120	RBP2	8	2.81212	-1.27711
Protein S100-G	P29377	S100G	2	2.95207	-1.31528
Alcohol dehydrogenase 6	P28332	ADH6	4	2.33328	-1.31663
Fatty acid-binding protein, intestinal	P12104	FABP2	13	2.30516	-1.33848
Secretogranin-1	P05060	CHGB	5	2.18592	-1.36099
Fructose-bisphosphate aldolase B	P05062	ALDOB	24	3.38532	-1.363
Alcohol dehydrogenase 4	P08319	ADH4	10	2.53927	-1.39956
Apolipoprotein A-IV	P06727	APOA4	34	2.52308	-1.4374
Glutathione S-transferase A2	P09210	GSTA2	14	2.00599	-1.44057
Adseverin	Q9Y6U3	SCIN	20	2.50876	-1.4502
Solute carrier family 2, facilitated glucose transporter member 5	P22732	SLC2A5	4	2.96753	-1.47532
Guanine deaminase	Q9Y2T3	GDA	16	2.4283	-1.47566
[Pyruvate dehydrogenase (acetyl-transferring)] kinase isozyme 2, mitochondrial	Q15119	PDK2	4	4.04422	-1.55857
Uncharacterized protein LOC113230	Q96FF7		6	2.05195	-1.61829
Alanine aminotransferase 1	P24298	GPT	5	2.21951	-1.63089
GTP cyclohydrolase 1 feedback regulatory protein	P30047	GCHFR	1	2.40611	-1.65361
Trehalase	O43280	TREH	7	2.28116	-1.65435
Solute carrier family 13 member 2	Q13183	SLC13A2	2	2.07594	-1.74607
[Pyruvate dehydrogenase (acetyl-transferring)] kinase isozyme 4, mitochondrial	Q16654	PDK4	4	2.47347	-1.77041
Solute carrier family 2, facilitated glucose transporter member 2	P11168	SLC2A2	6	3.66936	-1.79904
Cytochrome P450 2C9	P11712	CYP2C9	4	2.51364	-1.85981
Lactase-phlorizin hydrolase	P09848	LCT	49	2.12567	-1.86897
SEC14-like protein 2	O76054;Q9UDX4	SEC14L2	3	3.47188	-1.87049
Sulfotransferase family cytosolic 1B member 1	O43704	SULT1B1	10	3.68597	-2.09636
Phylloquinone omega-hydroxylase CYP4F2	P78329;Q08477	CYP4F2	12	2.79441	-2.15081
UDP-glucuronosyltransferase 1-10	Q9HAW8;Q9HAW9	UGT1A10	4	2.41844	-2.20957
Monoacylglycerol lipase ABHD6	Q9BV23	ABHD6	7	3.43609	-2.2218
Chloride intracellular channel protein 5	Q9NZA1	CLIC5	5	3.05623	-2.43244
Bile salt sulfotransferase	Q06520	SULT2A1	10	2.86823	-2.74806
Hydroxymethylglutaryl-CoA synthase, mitochondrial	P54868	HMGCS2	19	2.12163	-2.95326
Apolipoprotein C-II	P02655	APOC2	4	3.57471	-3.01687
Pyruvate kinase PKLR	P30613	PKLR	13	3.13023	-3.2486
Apolipoprotein C-III	P02656	APOC3	6	4.21748	-3.29571
Cytochrome P450 3A4	P08684;P24462	CYP3A4	16	3.7102	-3.40495
Cytochrome P450 3A5	P20815	CYP3A5	9	2.81603	-3.62328

## Sheet: TT_A_NR_vs_B_NR
Protein names	Majority protein IDs	Gene name	Razor + unique peptides	A_NR_B_NR P value (-log10)	A_NR_B_NR Difference (log2)
RNA-binding protein Musashi homolog 2	Q96DH6	MSI2	2	5.21348	1.40893
Zinc transporter ZIP14	Q15043	SLC39A14	3	2.29629	1.20663
GTPase IMAP family member 7	Q8NHV1	GIMAP7	3	3.05841	1.1682
Nitric oxide synthase, inducible	P35228	NOS2	9	2.38794	1.14058
Myeloid cell nuclear differentiation antigen	P41218	MNDA	4	2.20053	1.08475
Protein S100-A9	P06702	S100A9	7	2.0555	1.06908
Putative bifunctional UDP-N-acetylglucosamine transferase and deubiquitinase ALG13	Q9NP73	ALG13	2	3.26362	0.991935
GRB2-related adapter protein 2	O75791	GRAP2	4	2.6505	0.833644
Gamma-tubulin complex component 3	Q96CW5	TUBGCP3	2	2.47982	0.736095
CD109 antigen	Q6YHK3	CD109	4	2.01428	0.654405
Tapasin	O15533	TAPBP	7	2.03846	0.515296
Laminin subunit alpha-3	Q16787	LAMA3	6	2.27511	0.496303
Manganese-transporting ATPase 13A1	Q9HD20	ATP13A1	15	2.31453	0.474388
Antigen peptide transporter 2	Q03519	TAP2	13	2.17627	0.425167
THO complex subunit 4	Q86V81	ALYREF	8	2.41103	0.346875
Heterogeneous nuclear ribonucleoprotein F	P52597	HNRNPF	13	2.50704	0.317802
E3 ubiquitin-protein ligase RNF213	Q63HN8	RNF213	49	3.11924	0.317161
Caspase-1	P29466	CASP1	12	2.08998	0.313368
Mitotic checkpoint protein BUB3	O43684	BUB3	6	3.43717	0.270546
40S ribosomal protein S6	P62753	RPS6	6	2.18425	0.26783
60S ribosomal protein L18	Q07020	RPL18	8	2.1025	0.222621
Splicing factor, proline- and glutamine-rich	P23246	SFPQ	18	2.38213	0.218278
Structural maintenance of chromosomes protein 3	Q9UQE7	SMC3	19	2.66939	0.217249
Apolipoprotein B-100	P04114	APOB	56	2.27486	-0.279385
ATP synthase-coupling factor 6, mitochondrial	P18859	ATP5J	5	2.0297	-0.313503
Hemoglobin subunit beta	P68871	HBB	18	2.25252	-0.432946
Aspartoacylase	P45381	ASPA	2	2.14347	-0.435064
Caveolin-1	Q03135	CAV1	4	2.1098	-0.485317
Brefeldin A-inhibited guanine nucleotide-exchange protein 3	Q5TH69	ARFGEF3	3	2.03879	-0.518085
Carbonic anhydrase 1	P00915	CA1	11	2.79082	-0.572675
Decorin	P07585	DCN	10	2.07752	-0.647775
Cytochrome P450 3A4	P08684;P24462	CYP3A4	16	2.41604	-0.670979
Reticulon-1	Q16799	RTN1	2	2.26954	-0.674836
Apolipoprotein C-III	P02656	APOC3	6	2.29769	-0.883721
Guanosine-3,5-bis(diphosphate) 3-pyrophosphohydrolase MESH1	Q8N4P3	HDDC3	2	2.26099	-0.992965
1-phosphatidylinositol 4,5-bisphosphate phosphodiesterase gamma-1	P19174	PLCG1	2	2.38149	-0.994097
Up-regulated during skeletal muscle growth protein 5	Q96IX5	USMG5	1	3.09293	-1.07392
Enolase-phosphatase E1	Q9UHY7	ENOPH1	2	2.37889	-1.17328

## Sheet: LCM_AR_vs_BR
Protein names	Majority protein IDs	Gene name	Razor + unique peptides	A_R_B_R P-vaue (-log10)	A_R_B_R Difference (log2)
Neutrophil defensin 3	P59666;P59665	DEFA3	3	3.21645	2.64892
Galectin-9	O00182	LGALS9	7	3.77949	1.89309
Nucleosome assembly protein 1-like 1	P55209	NAP1L1	4	2.77367	1.7958
Bone marrow proteoglycan	P13727	PRG2	4	3.12775	1.70074
DNA replication licensing factor MCM2	P49736	MCM2	10	3.23696	1.68284
Protein S100-A9	P06702	S100A9	8	2.32501	1.66325
Protein FAM3D	Q96BQ1	FAM3D	5	2.21138	1.65654
Coronin-1A	P31146	CORO1A	19	2.34343	1.63554
DNA replication licensing factor MCM7	P33993	MCM7	17	3.61392	1.59018
Cathepsin S	P25774	CTSS	9	2.17174	1.55719
Protein-glutamine gamma-glutamyltransferase 2	P21980	TGM2	16	2.54186	1.51001
Golgi membrane protein 1	Q8NBJ4	GOLM1	12	2.62064	1.46952
Moesin	P26038	MSN	22	2.30073	1.45711
Ras-related C3 botulinum toxin substrate 2	P15153	RAC2	2	3.10346	1.40146
DNA replication licensing factor MCM5	P33992	MCM5	7	3.19403	1.3701
Tryptophan--tRNA ligase, cytoplasmic	P23381	WARS	17	3.91556	1.31862
DNA replication licensing factor MCM3	P25205	MCM3	15	2.52373	1.318
DNA replication licensing factor MCM4	P33991	MCM4	9	3.95729	1.28063
Signal transducer and activator of transcription 1-alpha/beta	P42224	STAT1	25	3.07096	1.20956
Nucleolar RNA helicase 2	Q9NR30	DDX21	10	2.88735	1.1867
Vimentin	P08670	VIM	69	2.20216	1.17348
Fatty acid synthase	P49327	FASN	64	5.27261	1.15045
Cytosolic acyl coenzyme A thioester hydrolase	O00154	ACOT7	7	3.34991	1.11569
Transferrin receptor protein 1	P02786	TFRC	13	4.68957	1.10639
Annexin A1	P04083	ANXA1	21	2.4887	1.09087
Protein S100-A4	P26447	S100A4	3	2.76479	1.07522
Importin-5	O00410	IPO5	4	2.19986	1.07026
Mitochondrial import inner membrane translocase subunit Tim8 B	Q9Y5J9	TIMM8B	4	2.16737	1.05919
Transmembrane emp24 domain-containing protein 3	Q9Y3Q3	TMED3	1	2.0972	1.04011
Protein RCC2	Q9P258	RCC2	6	3.00451	1.02606
Plastin-2	P13796	LCP1	30	3.29842	1.02482
Polymeric immunoglobulin receptor	P01833	PIGR	45	3.35083	0.997481
Antigen peptide transporter 1	Q03518	TAP1	12	3.13627	0.971231
Annexin A6	P08133	ANXA6	26	2.6428	0.967251
Ras GTPase-activating protein-binding protein 1	Q13283	G3BP1	12	4.02374	0.961314
DNA replication licensing factor MCM6	Q14566	MCM6	10	2.3185	0.95872
Probable 28S rRNA (cytosine(4447)-C(5))-methyltransferase	P46087	NOP2	5	2.78303	0.94141
Ubiquitin-conjugating enzyme E2 D3	P61077;P62837	UBE2D3	4	2.00421	0.940736
Deoxyuridine 5-triphosphate nucleotidohydrolase, mitochondrial	P33316	DUT	5	2.07564	0.936285
Antigen peptide transporter 2	Q03519	TAP2	16	2.12933	0.931846
Thymosin beta-10	P63313	TMSB10	4	2.27246	0.900569
Signal transducer and activator of transcription 3	P40763	STAT3	9	4.39703	0.896721
60S ribosomal protein L10	P27635	RPL10	5	3.16067	0.894604
L-lactate dehydrogenase B chain	P07195	LDHB	16	2.42844	0.888462
Heat shock protein 105 kDa	Q92598	HSPH1	15	3.94454	0.880471
Inosine-5-monophosphate dehydrogenase 2	P12268	IMPDH2	10	3.17677	0.873974
FACT complex subunit SSRP1	Q08945	SSRP1	2	3.48485	0.86482
Thioredoxin domain-containing protein 5	Q8NBS9	TXNDC5	22	2.61924	0.853097
Extended synaptotagmin-1	Q9BSJ8	ESYT1	13	3.59495	0.84805
Chromodomain-helicase-DNA-binding protein 4	Q14839	CHD4	10	3.6852	0.829714
RNA-binding protein 3	P98179	RBM3	6	2.31765	0.824416
Serine palmitoyltransferase 2	O15270	SPTLC2	1	2.14544	0.81123
Heterogeneous nuclear ribonucleoprotein D-like	O14979	HNRNPDL	3	2.25824	0.782074
Ubiquitin-associated protein 2-like	Q14157	UBAP2L	6	3.23973	0.777026
Protein mago nashi homolog 2	Q96A72	MAGOHB	4	3.19042	0.734937
Peptidyl-prolyl cis-trans isomerase FKBP11	Q9NYL4	FKBP11	4	2.48205	0.732046
Proliferating cell nuclear antigen	P12004	PCNA	6	2.66727	0.729475
Integrin-linked protein kinase	Q13418	ILK	4	2.08801	0.724765
Tapasin	O15533	TAPBP	7	2.08806	0.712439
Protein HID1	Q8IV36	HID1	11	2.8407	0.708012
ATP-dependent RNA helicase DDX39A	O00148	DDX39A	3	4.53364	0.70311
Golgi apparatus protein 1	Q92896	GLG1	15	4.06905	0.697996
Tyrosine-protein kinase CSK	P41240	CSK	7	2.7276	0.688701
E3 ubiquitin-protein ligase RNF213	Q63HN8	RNF213	21	3.11057	0.684411
60S ribosomal protein L27a	P46776	RPL27A	6	2.96324	0.67635
Cytoskeleton-associated protein 4	Q07065	CKAP4	37	2.62464	0.663067
Basic leucine zipper and W2 domain-containing protein 2	Q9Y6E2	BZW2	4	4.1599	0.654035
Absent in melanoma 1 protein	Q9Y4K1	AIM1	6	2.78856	0.636845
60S ribosomal protein L35a	P18077	RPL35A	7	2.66382	0.621076
60S ribosomal protein L12	P30050	RPL12	7	4.26417	0.61919
Tubulin gamma-1 chain	P23258;Q9NRH3	TUBG1	5	2.65858	0.61462
60S ribosomal protein L14	P50914	RPL14	9	3.03195	0.611208
40S ribosomal protein S14	P62263	RPS14	10	2.39609	0.598151
Fructose-bisphosphate aldolase A	P04075	ALDOA	28	3.23631	0.596325
60S ribosomal protein L30	P62888	RPL30	5	2.40549	0.595531
Galectin-3-binding protein	Q08380	LGALS3BP	12	3.16251	0.590703
Tyrosine-protein kinase Lyn	P07948	LYN	13	2.42712	0.590003
Importin subunit beta-1	Q14974	KPNB1	22	4.16613	0.585998
Fructose-bisphosphate aldolase C	P09972	ALDOC	7	2.95193	0.58376
U1 small nuclear ribonucleoprotein A	P09012	SNRPA	9	3.29999	0.581967
Caspase-1	P29466	CASP1	24	2.85015	0.578631
40S ribosomal protein S8	P62241	RPS8	16	3.50519	0.569507
Trifunctional purine biosynthetic protein adenosine-3	P22102	GART	20	3.18716	0.569311
Dihydropyrimidinase-related protein 2	Q16555	DPYSL2	15	2.49723	0.568662
40S ribosomal protein S28	P62857	RPS28	9	3.40105	0.561284
Small nuclear ribonucleoprotein Sm D3	P62318	SNRPD3	5	2.38302	0.55913
Charged multivesicular body protein 4a	Q9BY43	CHMP4A	2	2.54776	0.557192
Transcription factor BTF3	P20290	BTF3	5	2.39611	0.55297
60S ribosomal protein L13a	P40429	RPL13A	11	2.64147	0.551057
60S ribosomal protein L3	P39023	RPL3	13	2.12192	0.5478
Integrin alpha-6	P23229	ITGA6	21	3.28388	0.546707
60S ribosomal protein L21	P46778	RPL21	6	2.16356	0.543195
Coiled-coil domain-containing protein 124	Q96CT7	CCDC124	3	3.90055	0.541288
40S ribosomal protein S30	P62861	FAU	3	2.38983	0.536795
Ragulator complex protein LAMTOR1	Q6IAA8	LAMTOR1	3	3.21614	0.533668
Integrin beta-4	P16144	ITGB4	36	3.05132	0.532211
RuvB-like 2	Q9Y230	RUVBL2	17	4.59565	0.532208
60S ribosomal protein L5	P46777	RPL5	15	2.99887	0.530946
Eukaryotic peptide chain release factor subunit 1	P62495	ETF1	5	2.00303	0.529822
Prefoldin subunit 1	O60925	PFDN1	3	2.19099	0.527386
40S ribosomal protein S5	P46782	RPS5	12	3.22455	0.527158
Tubulin beta chain	P07437	TUBB	7	2.95976	0.52674
60S ribosomal protein L4	P36578	RPL4	26	3.16499	0.526693
Mannose-1-phosphate guanyltransferase beta	Q9Y5P6	GMPPB	7	2.34221	0.51993
Translational activator GCN1	Q92616	GCN1L1	33	2.95565	0.515375
Nascent polypeptide-associated complex subunit alpha	Q13765;E9PAV3	NACA	6	3.87387	0.514141
Heterogeneous nuclear ribonucleoprotein Q	O60506	SYNCRIP	13	4.01149	0.512253
26S proteasome non-ATPase regulatory subunit 2	Q13200	PSMD2	15	2.43608	0.510138
Tropomyosin alpha-4 chain	P67936	TPM4	25	2.30725	0.505835
Calcyclin-binding protein	Q9HB71	CACYBP	5	3.06118	0.504145
Poly [ADP-ribose] polymerase 1	P09874	PARP1	15	2.10152	0.496332
40S ribosomal protein S6	P62753	RPS6	13	2.83649	0.492739
Eukaryotic translation initiation factor 3 subunit C	Q99613;B5ME19	EIF3C	19	2.93609	0.492577
60S ribosomal protein L28	P46779	RPL28	8	3.12828	0.489669
Serine hydroxymethyltransferase, mitochondrial	P34897	SHMT2	22	4.02857	0.489454
40S ribosomal protein S13	P62277	RPS13	13	2.21196	0.488814
40S ribosomal protein S9	P46781	RPS9	19	2.44436	0.488422
40S ribosomal protein S21	P63220	RPS21	6	2.1919	0.488396
Eukaryotic initiation factor 4A-III	P38919	EIF4A3	16	2.26518	0.487832
Heat shock protein HSP 90-alpha	P07900	HSP90AA1	31	2.98484	0.487628
Ubiquitin-like modifier-activating enzyme 5	Q9GZZ9	UBA5	5	2.00272	0.484288
Heat shock protein HSP 90-beta	P08238	HSP90AB1	50	3.34231	0.48296
Isoleucine--tRNA ligase, cytoplasmic	P41252	IARS	22	2.28555	0.480743
Valine--tRNA ligase	P26640	VARS	29	3.44418	0.476989
BolA-like protein 2	Q9H3K6	BOLA2	6	2.28397	0.469259
Elongation factor 2	P13639	EEF2	63	5.49844	0.468717
60S ribosomal protein L24	P83731	RPL24	6	3.69173	0.468395
60S ribosomal protein L6	Q02878	RPL6	19	2.27494	0.46444
Talin-1	Q9Y490	TLN1	78	3.56633	0.463341
Polyadenylate-binding protein 1	P11940	PABPC1	32	3.65054	0.461304
Ubiquitin carboxyl-terminal hydrolase 10	Q14694	USP10	6	2.21288	0.461122
Eukaryotic translation initiation factor 3 subunit L	Q9Y262	EIF3L	17	3.46251	0.456605
60S ribosomal protein L23a	P62750	RPL23A	13	2.12331	0.453691
Protein mago nashi homolog	P61326	MAGOH	1	3.01359	0.45204
Eukaryotic translation initiation factor 2A	Q9BY44	EIF2A	5	2.28804	0.444003
60S ribosomal protein L13	P26373	RPL13	15	2.67459	0.441067
Eukaryotic initiation factor 4A-I	P60842	EIF4A1	26	3.03312	0.438352
Transcription elongation regulator 1	O14776	TCERG1	6	2.52235	0.432516
60S acidic ribosomal protein P0	P05388;Q8NHW5	RPLP0	17	3.49351	0.429719
Adenylosuccinate synthetase isozyme 2	P30520	ADSS	8	2.34604	0.429525
40S ribosomal protein S19	P39019	RPS19	16	2.31614	0.429514
60S ribosomal protein L10a	P62906	RPL10A	12	2.24234	0.426225
Mitochondrial import inner membrane translocase subunit Tim13	Q9Y5L4	TIMM13	3	2.00316	0.425514
Ras GTPase-activating-like protein IQGAP1	P46940	IQGAP1	62	2.42544	0.42394
Zinc finger CCCH-type antiviral protein 1	Q7Z2W4	ZC3HAV1	9	3.90492	0.419422
GDP-L-fucose synthase	Q13630	TSTA3	6	2.38551	0.418768
40S ribosomal protein S3a	P61247	RPS3A	21	2.68467	0.410779
Lamin-B1	P20700	LMNB1	56	2.39837	0.410141
GTP-binding nuclear protein Ran	P62826	RAN	12	3.39408	0.406694
Nectin-2	Q92692	PVRL2	2	2.1937	0.405661
Hypoxia up-regulated protein 1	Q9Y4L1	HYOU1	46	2.08314	0.405475
40S ribosomal protein S20	P60866	RPS20	8	2.81048	0.403884
Guanine nucleotide-binding protein subunit beta-2-like 1	P63244	GNB2L1	18	3.17768	0.401625
Lamin-B receptor	Q14739	LBR	8	3.29355	0.399979
40S ribosomal protein SA	P08865	RPSA	19	2.54783	0.397337
Translocon-associated protein subunit delta	P51571	SSR4	8	2.45913	0.396488
Interleukin enhancer-binding factor 2	Q12905	ILF2	15	3.11755	0.396073
Eukaryotic translation initiation factor 4H	Q15056	EIF4H	11	2.81151	0.39284
SNW domain-containing protein 1	Q13573	SNW1	9	2.9278	0.392757
ELAV-like protein 1	Q15717	ELAVL1	15	3.32854	0.387737
40S ribosomal protein S16	P62249	RPS16	9	2.53507	0.387697
Major vault protein	Q14764	MVP	73	2.02452	0.387271
60S ribosomal protein L11	P62913	RPL11	11	3.10789	0.386196
F-box-like/WD repeat-containing protein TBL1XR1	Q9BZK7	TBL1XR1	2	2.22496	0.385431
RNA-binding protein 39	Q14498	RBM39	12	2.3167	0.384236
Staphylococcal nuclease domain-containing protein 1	Q7KZF4	SND1	40	4.02124	0.382767
40S ribosomal protein S4, X isoform	P62701	RPS4X	20	2.28086	0.381214
Protein disulfide-isomerase A6	Q15084	PDIA6	22	2.46329	0.377124
Proteasome subunit alpha type-4	P25789	PSMA4	9	2.10685	0.376958
ATP-dependent RNA helicase DDX3X	O00571;O15523	DDX3X	31	2.37498	0.376009
Eukaryotic translation initiation factor 3 subunit I	Q13347	EIF3I	8	2.16298	0.375777
Putative elongation factor 1-alpha-like 3	Q5VTE0;P68104;Q05639	EEF1A1P5	28	2.7971	0.366521
Elongation factor 1-delta	P29692	EEF1D	12	2.50797	0.365449
Multifunctional protein ADE2	P22234	PAICS	16	2.89727	0.363625
Transducin beta-like protein 2	Q9Y4P3	TBL2	5	2.00509	0.361134
Elongation factor 1-gamma	P26641	EEF1G	20	2.47006	0.360443
Proteasome-associated protein ECM29 homolog	Q5VYK3	ECM29	7	2.44162	0.358997
60S ribosomal protein L7	P18124	RPL7	21	2.03274	0.354557
39S ribosomal protein L4, mitochondrial	Q9BYD3	MRPL4	5	2.20943	0.354393
Prefoldin subunit 2	Q9UHV9	PFDN2	4	3.34406	0.353693
26S protease regulatory subunit 7	P35998	PSMC2	21	2.41915	0.352059
Lamina-associated polypeptide 2, isoforms beta/gamma	P42167	TMPO	18	3.14551	0.351368
C-1-tetrahydrofolate synthase, cytoplasmic	P11586	MTHFD1	47	2.93434	0.345219
Heterogeneous nuclear ribonucleoprotein H	P31943	HNRNPH1	14	3.22236	0.34104
Profilin-1	P07737	PFN1	18	2.54744	0.338528
Cold shock domain-containing protein E1	O75534	CSDE1	11	2.47732	0.337251
RNA-binding motif protein, X chromosome	P38159	RBMX	27	4.61844	0.337106
Eukaryotic translation initiation factor 3 subunit F	O00303	EIF3F	9	2.30213	0.334843
39S ribosomal protein L13, mitochondrial	Q9BYD1	MRPL13	4	2.3417	0.333546
DNA-dependent protein kinase catalytic subunit	P78527	PRKDC	65	2.6008	0.322176
Tubulin alpha-1A chain	Q71U36;P0DPH8;P0DPH7;Q6PEY2	TUBA1A	38	2.03041	0.318249
Spermine synthase	P52788	SMS	6	2.51785	0.316135
Pre-mRNA-processing-splicing factor 8	Q6P2Q9	PRPF8	35	3.60029	0.314282
Heterogeneous nuclear ribonucleoprotein R	O43390	HNRNPR	22	3.04143	0.305943
T-complex protein 1 subunit delta	P50991	CCT4	26	2.4832	0.302268
Poly(rC)-binding protein 1	Q15365	PCBP1	20	2.65962	0.301761
Cell cycle and apoptosis regulator protein 2	Q8N163	CCAR2	15	2.2826	0.29084
Heat shock cognate 71 kDa protein	P11142	HSPA8	51	2.27498	0.285273
Serine/arginine repetitive matrix protein 2	Q9UQ35	SRRM2	20	2.64883	0.283614
Stress-induced-phosphoprotein 1	P31948	STIP1	20	2.08518	0.275449
Heterogeneous nuclear ribonucleoprotein F	P52597	HNRNPF	21	3.14702	0.247345
CCR4-NOT transcription complex subunit 1	A5YKK6	CNOT1	13	2.39893	0.246964
Serine/arginine-rich splicing factor 2	Q01130	SRSF2	5	2.52089	0.246649
X-ray repair cross-complementing protein 6	P12956	XRCC6	35	3.12861	0.221021
Protein POF1B	Q8WVV4	POF1B	21	2.50505	0.217088
Proteasome subunit alpha type-1	P25786	PSMA1	16	2.55962	0.202389
AP-1 complex subunit mu-2	Q9Y6Q5	AP1M2	12	2.15616	0.168006
T-complex protein 1 subunit epsilon	P48643	CCT5	27	2.45566	0.163357
Mitogen-activated protein kinase 3	P27361	MAPK3	16	2.76657	-0.245119
PDZ and LIM domain protein 5	Q96HC4	PDLIM5	18	2.27196	-0.252799
NADH-ubiquinone oxidoreductase 75 kDa subunit, mitochondrial	P28331	NDUFS1	38	2.807	-0.257766
Elongation factor Tu, mitochondrial	P49411	TUFM	36	2.27552	-0.262079
ATP synthase subunit O, mitochondrial	P48047	ATP5O	16	2.62384	-0.290143
Sideroflexin-1	Q9H9B4	SFXN1	9	2.18438	-0.291954
Phosphate carrier protein, mitochondrial	Q00325	SLC25A3	13	3.04322	-0.293582
Sodium/potassium-transporting ATPase subunit alpha-1	P05023	ATP1A1	65	2.35581	-0.295697
Cytochrome b-c1 complex subunit 2, mitochondrial	P22695	UQCRC2	24	2.50772	-0.314403
Aminopeptidase B	Q9H4A4	RNPEP	27	2.92823	-0.325974
Voltage-dependent anion-selective channel protein 1	P21796	VDAC1	21	2.0915	-0.333874
Adenylate kinase 2, mitochondrial	P54819	AK2	18	2.3493	-0.337842
Fumarate hydratase, mitochondrial	P07954	FH	22	2.12589	-0.340025
Glutamate dehydrogenase 1, mitochondrial	P00367;P49448	GLUD1	31	2.05965	-0.343418
Alpha/beta hydrolase domain-containing protein 14B	Q96IU4	ABHD14B	10	2.26038	-0.343785
Golgi-specific brefeldin A-resistance guanine nucleotide exchange factor 1	Q92538	GBF1	9	2.30206	-0.345887
LETM1 and EF-hand domain-containing protein 1, mitochondrial	O95202	LETM1	13	2.05926	-0.351782
Isocitrate dehydrogenase [NADP] cytoplasmic	O75874	IDH1	31	2.39371	-0.351812
Alpha-aminoadipic semialdehyde dehydrogenase	P49419	ALDH7A1	17	2.44818	-0.351925
Triosephosphate isomerase	P60174	TPI1	28	2.01487	-0.362876
Cadherin-17	Q12864	CDH17	46	2.32383	-0.365199
4-trimethylaminobutyraldehyde dehydrogenase	P49189	ALDH9A1	27	2.83717	-0.370656
Peroxiredoxin-1	Q06830	PRDX1	22	2.24356	-0.382051
3(2),5-bisphosphate nucleotidase 1	O95861	BPNT1	10	2.95379	-0.383779
6-phosphofructo-2-kinase/fructose-2,6-bisphosphatase 2	O60825	PFKFB2	11	2.52752	-0.387156
Ras GTPase-activating-like protein IQGAP2	Q13576	IQGAP2	54	2.92941	-0.39943
Plasminogen receptor (KT)	Q9HBL7	PLGRKT	4	2.01115	-0.43301
Putative adenosylhomocysteinase 2	O43865	AHCYL1	19	3.57535	-0.436993
Surfeit locus protein 4	O15260	SURF4	5	2.10572	-0.440151
NADH dehydrogenase [ubiquinone] 1 alpha subcomplex subunit 2	O43678	NDUFA2	5	2.12813	-0.44196
ATP synthase F(0) complex subunit B1, mitochondrial	P24539	ATP5F1	11	5.79838	-0.443657
N(G),N(G)-dimethylarginine dimethylaminohydrolase 1	O94760	DDAH1	10	2.14921	-0.450463
Apoptosis-inducing factor 1, mitochondrial	O95831	AIFM1	29	2.9429	-0.453752
Kinesin light chain 4	Q9NSK0	KLC4	21	3.72235	-0.455688
Ornithine carbamoyltransferase, mitochondrial	P00480	OTC	23	2.07896	-0.466114
Phosphatidylinositide phosphatase SAC1	Q9NTJ5	SACM1L	7	2.32328	-0.467419
Protein transport protein Sec23A	Q15436	SEC23A	39	2.1929	-0.482159
Non-specific lipid-transfer protein	P22307	SCP2	18	2.89645	-0.483889
Ester hydrolase C11orf54	Q9H0W9	C11orf54	7	2.09309	-0.489282
Mitochondrial carrier homolog 2	Q9Y6C9	MTCH2	9	2.90631	-0.49254
Protein disulfide-isomerase	P07237	P4HB	52	3.40138	-0.495335
Uncharacterized protein LOC113230	Q96FF7		5	2.24851	-0.497343
Alcohol dehydrogenase [NADP(+)]	P14550	AKR1A1	22	2.73428	-0.49941
Carnitine O-palmitoyltransferase 1, liver isoform	P50416	CPT1A	31	2.58616	-0.501671
Peroxisomal multifunctional enzyme type 2	P51659	HSD17B4	40	2.57328	-0.502565
Succinate dehydrogenase [ubiquinone] flavoprotein subunit, mitochondrial	P31040	SDHA	27	3.19025	-0.509974
DCC-interacting protein 13-beta	Q8NEU8	APPL2	1	2.3404	-0.511136
2-oxoglutarate dehydrogenase, mitochondrial	Q02218	OGDH	41	2.57921	-0.520626
UMP-CMP kinase	P30085	CMPK1	14	2.75001	-0.531805
Succinate dehydrogenase [ubiquinone] iron-sulfur subunit, mitochondrial	P21912	SDHB	15	3.36965	-0.532846
GTP-binding protein SAR1b	Q9Y6B6	SAR1B	12	2.94757	-0.533104
Villin-1	P09327	VIL1	63	2.91243	-0.541102
DnaJ homolog subfamily C member 11	Q9NVH1	DNAJC11	7	2.25352	-0.550572
Peroxisomal bifunctional enzyme	Q08426	EHHADH	34	2.06078	-0.554619
Succinyl-CoA ligase [ADP-forming] subunit beta, mitochondrial	Q9P2R7	SUCLA2	15	2.19792	-0.554794
Aflatoxin B1 aldehyde reductase member 2	O43488	AKR7A2	6	2.0745	-0.557431
2,4-dienoyl-CoA reductase, mitochondrial	Q16698	DECR1	22	3.35445	-0.564897
Acylpyruvase FAHD1, mitochondrial	Q6P587	FAHD1	7	2.4863	-0.565884
Acetyl-coenzyme A synthetase 2-like, mitochondrial	Q9NUB1	ACSS1	8	2.93295	-0.567593
Quinone oxidoreductase	Q08257	CRYZ	14	3.74385	-0.571382
Cadherin-related family member 5	Q9HBB8	CDHR5	10	2.04028	-0.571971
Glyoxalase domain-containing protein 4	Q9HC38	GLOD4	14	3.05069	-0.574214
Sterol 26-hydroxylase, mitochondrial	Q02318	CYP27A1	10	2.03023	-0.576515
S-phase kinase-associated protein 1	P63208	SKP1	3	2.01786	-0.576695
Carbamoyl-phosphate synthase [ammonia], mitochondrial	P31327	CPS1	115	3.76044	-0.577987
Selenium-binding protein 1	Q13228	SELENBP1	30	3.10418	-0.580937
Lactoylglutathione lyase	Q04760	GLO1	7	2.26401	-0.58755
Lysophospholipid acyltransferase 7	Q96N66	MBOAT7	7	3.12554	-0.587934
Electron transfer flavoprotein subunit beta	P38117	ETFB	22	3.51267	-0.588944
Peroxisomal trans-2-enoyl-CoA reductase	Q9BY49	PECR	7	2.13985	-0.589498
Glutathione reductase, mitochondrial	P00390	GSR	15	4.26412	-0.592824
Fatty aldehyde dehydrogenase	P51648	ALDH3A2	17	2.76388	-0.601723
Glutathione S-transferase kappa 1	Q9Y2Q3	GSTK1	16	3.74656	-0.601939
Thiosulfate sulfurtransferase	Q16762	TST	21	2.56908	-0.602091
Enoyl-CoA delta isomerase 1, mitochondrial	P42126	ECI1	8	2.21835	-0.613063
Aldose 1-epimerase	Q96C23	GALM	11	2.01387	-0.614709
Electron transfer flavoprotein subunit alpha, mitochondrial	P13804	ETFA	21	2.90228	-0.614799
Enoyl-CoA hydratase, mitochondrial	P30084	ECHS1	13	2.52592	-0.623775
Gamma-glutamylaminecyclotransferase	Q9BVM4	GGACT	2	2.01115	-0.635613
Hydroxyacylglutathione hydrolase, mitochondrial	Q16775	HAGH	5	2.0783	-0.636481
Epidermal growth factor receptor kinase substrate 8-like protein 2	Q9H6S3	EPS8L2	19	2.04338	-0.641522
Succinyl-CoA ligase [GDP-forming] subunit beta, mitochondrial	Q96I99	SUCLG2	28	3.691	-0.644491
Haloacid dehalogenase-like hydrolase domain-containing protein 3	Q9BSH5	HDHD3	15	3.41184	-0.648629
Small integral membrane protein 20	Q8N5G0	SMIM20	1	2.99028	-0.65685
Retinal dehydrogenase 1	P00352	ALDH1A1	39	3.30103	-0.658334
Protein TFG	Q92734	TFG	10	3.08076	-0.660783
Short-chain specific acyl-CoA dehydrogenase, mitochondrial	P16219	ACADS	16	6.40105	-0.665773
Dihydrolipoyllysine-residue succinyltransferase component of 2-oxoglutarate dehydrogenase complex, mitochondrial	P36957	DLST	19	3.05174	-0.667098
Membrane-associated progesterone receptor component 2	O15173	PGRMC2	7	3.40961	-0.674058
Cytoplasmic aconitate hydratase	P21399	ACO1	40	4.01205	-0.674214
Regulator of microtubule dynamics protein 3	Q96TC7	RMDN3	10	2.71174	-0.682788
3-mercaptopyruvate sulfurtransferase	P25325	MPST	22	4.4269	-0.68516
Galactokinase	P51570	GALK1	18	2.73738	-0.688372
Tricarboxylate transport protein, mitochondrial	P53007	SLC25A1	7	2.27118	-0.701057
Delta(3,5)-Delta(2,4)-dienoyl-CoA isomerase, mitochondrial	Q13011	ECH1	21	2.83454	-0.702413
Phosphatidylethanolamine-binding protein 1	P30086	PEBP1	21	3.45883	-0.703617
Hydroxyacyl-coenzyme A dehydrogenase, mitochondrial	Q16836	HADH	17	2.7182	-0.707574
Arylacetamide deacetylase	P22760	AADAC	16	3.71003	-0.708642
Catalase	P04040	CAT	39	4.6824	-0.713554
Lambda-crystallin homolog	Q9Y2S2	CRYL1	14	3.31991	-0.718396
ATP-binding cassette sub-family D member 3	P28288	ABCD3	14	2.73904	-0.728264
Band 4.1-like protein 3	Q9Y2J2	EPB41L3	32	2.49585	-0.734726
Cytochrome b5	P00167	CYB5A	11	3.54408	-0.765563
NADPH--cytochrome P450 reductase	P16435	POR	34	4.39149	-0.769147
Heme-binding protein 1	Q9NRV9	HEBP1	16	3.20693	-0.773385
Dehydrogenase/reductase SDR family member 7	Q9Y394	DHRS7	9	3.15668	-0.781802
Tripartite motif-containing protein 3	O75382	TRIM3	3	2.81861	-0.785166
Cocaine esterase	O00748	CES2	24	3.25109	-0.787143
Very long-chain specific acyl-CoA dehydrogenase, mitochondrial	P49748	ACADVL	44	4.42297	-0.799111
Adrenodoxin, mitochondrial	P10109	FDX1	6	2.59357	-0.800319
Protein NDRG1	Q92597	NDRG1	12	4.06078	-0.805044
Phospholysine phosphohistidine inorganic pyrophosphate phosphatase	Q9H008	LHPP	3	3.43837	-0.810128
Sulfotransferase 1A4	P0DMN0;P0DMM9	SULT1A4	27	2.19777	-0.813903
Microsomal triglyceride transfer protein large subunit	P55157	MTTP	63	2.08676	-0.837304
Perilipin-3	O60664	PLIN3	23	5.00901	-0.842473
Carbonyl reductase [NADPH] 3	O75828	CBR3	2	3.15587	-0.842473
Tetratricopeptide repeat protein 38	Q5R3I4	TTC38	12	3.34773	-0.844323
3-ketoacyl-CoA thiolase, mitochondrial	P42765	ACAA2	42	3.70803	-0.846322
Mitochondrial carnitine/acylcarnitine carrier protein	O43772	SLC25A20	13	3.15045	-0.850071
Bifunctional epoxide hydrolase 2	P34913	EPHX2	27	4.00413	-0.850643
Ribonuclease UK114	P52758	HRSP12	4	3.64462	-0.858516
Lysosomal acid lipase/cholesteryl ester hydrolase	P38571	LIPA	3	3.42633	-0.860328
Hydroxysteroid dehydrogenase-like protein 2	Q6YN16	HSDL2	18	2.6254	-0.861863
Adipogenesis regulatory factor	Q15847	ADIRF	8	2.44257	-0.868405
Heme oxygenase 1	P09601	HMOX1	17	2.48376	-0.870846
2-acylglycerol O-acyltransferase 2	Q3SYC2	MOGAT2	8	2.2479	-0.882506
Apolipoprotein B-100	P04114	APOB	24	2.97486	-0.891167
PDZ and LIM domain protein 2	Q96JY6	PDLIM2	8	2.77974	-0.892823
Group XIIB secretory phospholipase A2-like protein	Q9BX93	PLA2G12B	1	2.22847	-0.901947
Mitochondrial amidoxime reducing component 2	Q969Z3	MARC2	9	2.3821	-0.906376
Fumarylacetoacetate hydrolase domain-containing protein 2A	Q96GK7;Q6P2I3	FAHD2A	5	2.41617	-0.907708
Carnitine O-acetyltransferase	P43155	CRAT	16	5.58868	-0.909672
Alanine aminotransferase 1	P24298	GPT	6	3.10162	-0.917346
Small integral membrane protein 24	O75264	SMIM24	7	2.41611	-0.920253
Aconitate hydratase, mitochondrial	Q99798	ACO2	50	5.38974	-0.922931
GTP cyclohydrolase 1 feedback regulatory protein	P30047	GCHFR	2	2.88519	-0.936391
Estradiol 17-beta-dehydrogenase 2	P37059	HSD17B2	19	3.13542	-0.936456
Long-chain fatty acid transport protein 4	Q6P1M0	SLC27A4	18	3.4856	-0.936834
Electron transfer flavoprotein-ubiquinone oxidoreductase, mitochondrial	Q16134	ETFDH	18	5.32444	-0.939697
Ornithine aminotransferase, mitochondrial	P04181	OAT	40	2.22542	-0.950327
Peroxisomal acyl-coenzyme A oxidase 1	Q15067	ACOX1	21	2.67822	-0.951276
Serine hydroxymethyltransferase, cytosolic	P34896	SHMT1	15	2.44085	-0.966885
Protein transport protein Sec24D	O94855	SEC24D	11	2.11065	-0.973168
Sphingomyelin phosphodiesterase 3	Q9NY59	SMPD3	4	2.29056	-0.974265
Hephaestin	Q9BQS7	HEPH	18	2.18588	-0.975097
Carnitine O-palmitoyltransferase 2, mitochondrial	P23786	CPT2	24	5.04347	-0.97651
Adenosine deaminase	P00813	ADA	27	2.32282	-0.980709
Phenazine biosynthesis-like domain-containing protein	P30039	PBLD	20	3.96255	-0.980789
Carboxymethylenebutenolidase homolog	Q96DG6	CMBL	23	2.95045	-0.981667
Carbonyl reductase [NADPH] 1	P16152	CBR1	36	3.79974	-0.982123
Intestinal-type alkaline phosphatase	P09923	ALPI	17	2.31818	-0.982561
Long-chain-fatty-acid--CoA ligase 5	Q9ULC5	ACSL5	51	3.64349	-0.997938
Probable gluconokinase	Q5T6J7	IDNK	2	2.21583	-1.00646
Fumarylacetoacetase	P16930	FAH	6	2.89934	-1.01004
Prostaglandin reductase 1	Q14914	PTGR1	15	3.54777	-1.01376
Dimethylaniline monooxygenase [N-oxide-forming] 5	P49326	FMO5	7	3.70987	-1.01511
Amine oxidase [flavin-containing] A	P21397	MAOA	27	3.35242	-1.02062
Aldo-keto reductase family 1 member B10	O60218	AKR1B10	32	3.52918	-1.02873
Cytochrome b-c1 complex subunit 9	Q9UDW1	UQCR10	1	2.6624	-1.03168
Acyl-coenzyme A thioesterase 1	Q86TX2;P49753	ACOT1	14	2.6516	-1.03364
55 kDa erythrocyte membrane protein	Q00013	MPP1	13	3.07421	-1.03395
Trifunctional enzyme subunit alpha, mitochondrial	P40939	HADHA	61	3.71216	-1.04265
Ketohexokinase	P50053	KHK	13	4.54142	-1.04297
Galactose-1-phosphate uridylyltransferase	P07902	GALT	4	3.87948	-1.04526
Retinol-binding protein 2	P50120	RBP2	17	3.51457	-1.04544
Glycerol-3-phosphate dehydrogenase [NAD(+)], cytoplasmic	P21695	GPD1	23	4.39288	-1.04635
NADP-dependent malic enzyme	P48163	ME1	10	2.73467	-1.05792
Trifunctional enzyme subunit beta, mitochondrial	P55084	HADHB	39	3.93501	-1.063
Bifunctional ATP-dependent dihydroxyacetone kinase/FAD-AMP lyase (cyclizing)	Q3LXA3	DAK	46	5.62248	-1.06352
4-aminobutyrate aminotransferase, mitochondrial	P80404	ABAT	16	3.56568	-1.06944
Enoyl-CoA hydratase domain-containing protein 2, mitochondrial	Q86YB7	ECHDC2	2	2.71338	-1.07882
Pyridoxal phosphate phosphatase	Q96GD0	PDXP	3	2.49294	-1.09153
Mitochondrial ornithine transporter 1	Q9Y619	SLC25A15	5	3.01892	-1.09578
Ankyrin-3	Q12955	ANK3	21	5.72071	-1.09961
Lysophospholipid acyltransferase 5	Q6P1A2	LPCAT3	4	2.78625	-1.11629
Sideroflexin-3	Q9BWM7	SFXN3	11	3.69631	-1.12557
Aflatoxin B1 aldehyde reductase member 3	O95154	AKR7A3	17	5.74489	-1.13421
Phosphotriesterase-related protein	Q96BW5	PTER	6	2.16552	-1.13827
Diacylglycerol kinase alpha	P23743	DGKA	8	4.54099	-1.13875
Receptor expression-enhancing protein 6	Q96HR9	REEP6	5	2.6575	-1.16912
ATP-binding cassette sub-family D member 1	P33897	ABCD1	5	2.60811	-1.19448
Short/branched chain specific acyl-CoA dehydrogenase, mitochondrial	P45954	ACADSB	11	4.73381	-1.20045
[Pyruvate dehydrogenase (acetyl-transferring)] kinase isozyme 3, mitochondrial	Q15120	PDK3	4	2.60214	-1.20371
Phosphoenolpyruvate carboxykinase [GTP], mitochondrial	Q16822	PCK2	59	4.42152	-1.21249
Glutathione S-transferase A1	P08263	GSTA1	28	3.44421	-1.21743
Fructose-bisphosphate aldolase B	P05062	ALDOB	32	5.16603	-1.2187
2-hydroxyacyl-CoA lyase 1	Q9UJ83	HACL1	11	2.559	-1.22111
Annexin A13	P27216	ANXA13	27	2.52965	-1.22686
Sodium/glucose cotransporter 1	P13866	SLC5A1	16	2.96473	-1.23104
Amine oxidase [flavin-containing] B	P27338	MAOB	20	4.53809	-1.23401
Xaa-Pro dipeptidase	P12955	PEPD	20	4.95956	-1.23474
Aminoacylase-1	Q03154	ACY1	24	3.81991	-1.2585
Diacylglycerol O-acyltransferase 1	O75907	DGAT1	4	2.23904	-1.27145
Alcohol dehydrogenase 4	P08319	ADH4	20	2.97218	-1.27169
Valacyclovir hydrolase	Q86WA6	BPHL	4	3.8543	-1.27975
Espin	B1AK53	ESPN	3	3.09017	-1.29535
Acetyl-CoA acetyltransferase, mitochondrial	P24752	ACAT1	23	5.54728	-1.2982
Peroxisomal carnitine O-octanoyltransferase	Q9UKG9	CROT	10	3.41099	-1.30355
Solute carrier family 2, facilitated glucose transporter member 5	P22732	SLC2A5	6	2.99388	-1.30535
Fatty acid-binding protein, intestinal	P12104	FABP2	14	3.43298	-1.31364
Anoctamin-10	Q9NW15	ANO10	3	2.2038	-1.31761
Fatty acid-binding protein, liver	P07148	FABP1	19	4.22342	-1.32323
Fructose-1,6-bisphosphatase 1	P09467	FBP1	24	5.60238	-1.32635
Ectonucleoside triphosphate diphosphohydrolase 5	O75356	ENTPD5	16	2.41927	-1.33115
3-hydroxybutyrate dehydrogenase type 2	Q9BUT1	BDH2	11	3.87285	-1.34389
Trehalase	O43280	TREH	4	2.94287	-1.35194
Adseverin	Q9Y6U3	SCIN	26	3.24873	-1.38444
Apolipoprotein A-IV	P06727	APOA4	56	2.23052	-1.40733
UDP-glucuronosyltransferase 2A3	Q6UWM9	UGT2A3	13	3.89217	-1.44282
Phylloquinone omega-hydroxylase CYP4F2	P78329;Q08477	CYP4F2	9	3.56768	-1.50178
Medium-chain specific acyl-CoA dehydrogenase, mitochondrial	P11310	ACADM	28	4.66583	-1.52521
Acyl-CoA synthetase family member 2, mitochondrial	Q96CM8	ACSF2	8	4.69474	-1.52926
Transmembrane protein 256	Q8N2U0	TMEM256	2	2.55759	-1.54222
Guanine deaminase	Q9Y2T3	GDA	17	4.65252	-1.57907
Acyl-CoA dehydrogenase family member 11	Q709F0	ACAD11	10	4.44704	-1.60915
Cytochrome P450 2C9	P11712	CYP2C9	1	3.29008	-1.65779
3-ketoacyl-CoA thiolase, peroxisomal	P09110	ACAA1	26	5.19653	-1.72749
Monoacylglycerol lipase ABHD6	Q9BV23	ABHD6	8	2.62884	-1.75197
Sulfotransferase family cytosolic 1B member 1	O43704	SULT1B1	12	4.55284	-1.76272
UDP-glucuronosyltransferase 1-1	P22309;P19224;P35504;P22310	UGT1A1	12	3.97965	-1.80276
Sorbitol dehydrogenase	Q00796	SORD	18	3.28539	-1.863
Phosphoenolpyruvate carboxykinase, cytosolic [GTP]	P35558	PCK1	17	2.62874	-1.88909
UDP-glucuronosyltransferase 2B7	P16662	UGT2B7	8	3.87931	-2.04808
Angiotensin-converting enzyme	P12821	ACE	11	2.39401	-2.1031
Alcohol dehydrogenase 6	P28332	ADH6	7	2.25006	-2.1323
Solute carrier family 2, facilitated glucose transporter member 2	P11168	SLC2A2	4	2.91462	-2.31058
Epoxide hydrolase 1	P07099	EPHX1	24	3.61985	-2.32671
Bile salt sulfotransferase	Q06520	SULT2A1	16	2.82901	-2.35075
Apolipoprotein C-III	P02656	APOC3	3	2.45068	-2.66636
Pyruvate kinase PKLR	P30613	PKLR	14	2.9737	-3.10819
Cytochrome P450 3A4	P08684;P24462	CYP3A4	27	3.85775	-3.39005
Hydroxymethylglutaryl-CoA synthase, mitochondrial	P54868	HMGCS2	40	2.37158	-3.70082
Cytochrome P450 3A5	P20815	CYP3A5	15	3.33797	-4.011

## Sheet: LCM_A_NR_vs_B_NR
Protein names	Majority protein IDs	Gene name	Razor + unique peptides	A_NR_B_NR P-vaue (-log10)	A_NR_B_NR Difference (log2)
Uncharacterized protein KIAA1671	Q9BY89	KIAA1671	4	2.34357	0.930102
60S acidic ribosomal protein P1	P05386	RPLP1	2	2.19214	0.421396
Vesicle transport through interaction with t-SNAREs homolog 1B	Q9UEU0	VTI1B	3	2.76501	0.393159
Golgi-specific brefeldin A-resistance guanine nucleotide exchange factor 1	Q92538	GBF1	9	3.17092	0.363231
U2 small nuclear ribonucleoprotein B	P08579	SNRPB2	2	2.03312	0.298071
Transmembrane emp24 domain-containing protein 4	Q7Z7H5	TMED4	6	2.31552	-0.330614
Coatomer subunit zeta-1	P61923	COPZ1	9	2.74125	-0.571683
RNA-binding protein 8A	Q9Y5S9	RBM8A	2	3.20755	-0.574812

## Sheet: LCM_B_R_vs_B_NR 
Protein names	Majority protein IDs	Gene names	Razor + unique peptides	B_R_B_NR P-vaue (-log10)	B_R_B_NR Difference (log2)
Hemopexin	P02790	HPX	5	2.40862	1.36045
Ferritin light chain	P02792	FTL	8	2.25365	1.33153
Interferon-stimulated gene 20 kDa protein	Q96AZ6	ISG20	4	2.05858	0.965522
Signal transducer and activator of transcription 1-alpha/beta	P42224	STAT1	25	2.53312	0.944387
DNA replication licensing factor MCM5	P33992	MCM5	7	2.51339	0.659926
Mitochondrial antiviral-signaling protein	Q7Z434	MAVS	6	2.35291	0.55527
Choline-phosphate cytidylyltransferase A	P49585	PCYT1A	10	3.1108	0.521753
DnaJ homolog subfamily B member 11	Q9UBS4	DNAJB11	8	2.27756	0.470182
Alanine--tRNA ligase, cytoplasmic	P49588	AARS	21	2.51966	0.445526
Thyroid hormone receptor-associated protein 3	Q9Y2W1	THRAP3	15	2.20456	0.41133
60S acidic ribosomal protein P2	P05387	RPLP2	8	2.1904	0.402237
Isoleucine--tRNA ligase, cytoplasmic	P41252	IARS	22	2.09216	0.333318
Nucleophosmin	P06748	NPM1	15	2.45799	0.304495
Golgi-specific brefeldin A-resistance guanine nucleotide exchange factor 1	Q92538	GBF1	9	2.07188	0.28497
Nascent polypeptide-associated complex subunit alpha	Q13765;E9PAV3	NACA	6	2.18712	0.271583
Nuclease-sensitive element-binding protein 1	P67809	YBX1	13	2.03958	0.266892
DnaJ homolog subfamily A member 3, mitochondrial	Q96EY1	DNAJA3	3	2.33216	0.258336
Eukaryotic translation initiation factor 3 subunit C	Q99613;B5ME19	EIF3C	19	2.01805	0.181697
Protein transport protein Sec23A	Q15436	SEC23A	39	2.26531	-0.29182
NADH-cytochrome b5 reductase 3	P00387	CYB5R3	13	2.40617	-0.324457
Histone H2A.V	Q71UI9;P0C0S5	H2AFV	5	2.53824	-0.364454
Bcl-2-like protein 15	Q5TBC7	BCL2L15	2	2.27206	-0.378792
N(G),N(G)-dimethylarginine dimethylaminohydrolase 2	O95865	DDAH2	8	2.74102	-0.396724
Ras-related protein Rab-5A	P20339	RAB5A	4	2.05053	-0.406294
Glycerol-3-phosphate dehydrogenase [NAD(+)], cytoplasmic	P21695	GPD1	23	3.0232	-0.411135
Ketohexokinase	P50053	KHK	13	2.42126	-0.432906
Deoxyribose-phosphate aldolase	Q9Y315	DERA	6	2.06467	-0.438875
Acetyl-CoA acetyltransferase, mitochondrial	P24752	ACAT1	23	2.25401	-0.442081
Galactose-1-phosphate uridylyltransferase	P07902	GALT	4	2.079	-0.510249
Sideroflexin-3	Q9BWM7	SFXN3	11	2.1077	-0.575762
Transcriptional activator protein Pur-alpha	Q00577	PURA	7	2.99775	-0.577003
Dehydrogenase/reductase SDR family member 7	Q9Y394	DHRS7	9	2.33979	-0.580834
Pyridoxal phosphate phosphatase	Q96GD0	PDXP	3	2.2772	-0.610996
Carbonic anhydrase 2	P00918	CA2	12	2.49041	-0.634728
Lysosomal acid phosphatase	P11117	ACP2	5	2.57175	-0.635157
Valacyclovir hydrolase	Q86WA6	BPHL	4	2.59923	-0.640392
2-acylglycerol O-acyltransferase 2	Q3SYC2	MOGAT2	8	2.06184	-0.758722

## Sheet: LCM_t-test_difference
Protein names	Majority protein IDs	Gene names	Razor + unique peptides	A_R_B_R P-vaue (-log10)	A_R_B_R Difference (log2)	B_R_B_NR P-vaue (-log10)	B_R_B_NR Difference (log2)	A_NR_B_NR P-vaue (-log10)	A_NR_B_NR Difference (log2)
Neutrophil defensin 3	P59666;P59665	DEFA3	3	3.21645	2.64892	0.501647	0.714465	0.0298403	0.0668556
Galectin-9	O00182	LGALS9	7	3.77949	1.89309	0.667185	0.768338	0.350079	0.538321
Nucleosome assembly protein 1-like 1	P55209	NAP1L1	4	2.77367	1.7958	0.0978391	-0.0955843	0.604653	-0.415905
Bone marrow proteoglycan	P13727	PRG2	4	3.12775	1.70074	0.296955	-0.258443	0.533298	0.488467
DNA replication licensing factor MCM2	P49736	MCM2	10	3.23696	1.68284	0.626247	0.302607	0.25565	-0.154269
Protein S100-A9	P06702	S100A9	8	2.32501	1.66325	0.0258116	-0.0421809	0.720553	-0.901575
Protein FAM3D	Q96BQ1	FAM3D	5	2.21138	1.65654	0.00262712	0.00362106	0.7834	0.419398
Coronin-1A	P31146	CORO1A	19	2.34343	1.63554	0.552136	-0.454576	0.0316679	0.0145332
DNA replication licensing factor MCM7	P33993	MCM7	17	3.61392	1.59018	0.403962	0.209185	0.221032	-0.104578
Cathepsin S	P25774	CTSS	9	2.17174	1.55719	0.0864045	0.0818055	0.150158	0.118842
Protein-glutamine gamma-glutamyltransferase 2	P21980	TGM2	16	2.54186	1.51001	0.146765	0.108812	0.13177	-0.116371
Golgi membrane protein 1	Q8NBJ4	GOLM1	12	2.62064	1.46952	0.759521	0.609169	0.608839	0.520106
Moesin	P26038	MSN	22	2.30073	1.45711	0.342221	-0.277749	0.732993	0.316364
Ras-related C3 botulinum toxin substrate 2	P15153	RAC2	2	3.10346	1.40146	0.485427	-0.259778	0.0948994	-0.0601284
DNA replication licensing factor MCM5	P33992	MCM5	7	3.19403	1.3701	2.51339	0.659926	0.20573	0.109739
Tryptophan--tRNA ligase, cytoplasmic	P23381	WARS	17	3.91556	1.31862	1.88645	0.346218	0.303848	-0.085548
DNA replication licensing factor MCM3	P25205	MCM3	15	2.52373	1.318	0.397327	0.29602	0.258626	0.124507
DNA replication licensing factor MCM4	P33991	MCM4	9	3.95729	1.28063	1.43766	0.576259	1.21714	0.641597
Signal transducer and activator of transcription 1-alpha/beta	P42224	STAT1	25	3.07096	1.20956	2.53312	0.944387	0.719245	0.331268
Nucleolar RNA helicase 2	Q9NR30	DDX21	10	2.88735	1.1867	0.351105	0.125943	0.605595	-0.270263
Vimentin	P08670	VIM	69	2.20216	1.17348	0.0708403	-0.0657376	0.510286	0.237984
Fatty acid synthase	P49327	FASN	64	5.27261	1.15045	0.192009	0.0530101	0.364461	-0.0953773
Cytosolic acyl coenzyme A thioester hydrolase	O00154	ACOT7	7	3.34991	1.11569	0.543238	0.279613	0.0316775	0.0271711
Transferrin receptor protein 1	P02786	TFRC	13	4.68957	1.10639	0.190427	-0.0766801	1.02985	0.626459
Annexin A1	P04083	ANXA1	21	2.4887	1.09087	0.0973547	-0.0676884	0.292068	0.172328
Protein S100-A4	P26447	S100A4	3	2.76479	1.07522	0.00196078	-0.00147047	0.121968	-0.0671365
Importin-5	O00410	IPO5	4	2.19986	1.07026	0.0081584	0.00666455	1.35166	-0.504492
Mitochondrial import inner membrane translocase subunit Tim8 B	Q9Y5J9	TIMM8B	4	2.16737	1.05919	1.54679	-0.563462	0.12022	-0.0714083
Transmembrane emp24 domain-containing protein 3	Q9Y3Q3	TMED3	1	2.0972	1.04011	0.383638	0.303668	1.08027	0.664606
Protein RCC2	Q9P258	RCC2	6	3.00451	1.02606	0.0261329	0.0161701	0.0563142	-0.0302774
Plastin-2	P13796	LCP1	30	3.29842	1.02482	0.685479	-0.236955	0.0275798	-0.012383
Polymeric immunoglobulin receptor	P01833	PIGR	45	3.35083	0.997481	1.27927	0.423043	0.304754	0.130639
Antigen peptide transporter 1	Q03518	TAP1	12	3.13627	0.971231	1.06038	0.394582	0.130603	0.06169
Annexin A6	P08133	ANXA6	26	2.6428	0.967251	0.033085	0.0236626	0.103003	-0.0857583
Ras GTPase-activating protein-binding protein 1	Q13283	G3BP1	12	4.02374	0.961314	0.33668	0.138195	0.0631558	0.0384106
DNA replication licensing factor MCM6	Q14566	MCM6	10	2.3185	0.95872	0.354891	-0.207356	0.269533	0.167941
Probable 28S rRNA (cytosine(4447)-C(5))-methyltransferase	P46087	NOP2	5	2.78303	0.94141	0.178603	-0.0826538	0.602664	-0.18549
Ubiquitin-conjugating enzyme E2 D3	P61077;P62837	UBE2D3	4	2.00421	0.940736	0.370398	0.31134	0.108761	0.123552
Deoxyuridine 5-triphosphate nucleotidohydrolase, mitochondrial	P33316	DUT	5	2.07564	0.936285	0.262153	0.320551	0.260614	0.396367
Antigen peptide transporter 2	Q03519	TAP2	16	2.12933	0.931846	0.565397	0.312818	0.960593	0.473104
Thymosin beta-10	P63313	TMSB10	4	2.27246	0.900569	0.15934	0.0756754	0.267216	-0.202003
Signal transducer and activator of transcription 3	P40763	STAT3	9	4.39703	0.896721	0.0942922	-0.0314053	0.542021	-0.205025
60S ribosomal protein L10	P27635	RPL10	5	3.16067	0.894604	0.34252	-0.130585	0.3785	0.185177
L-lactate dehydrogenase B chain	P07195	LDHB	16	2.42844	0.888462	0.0690635	0.0474829	0.295957	0.12848
Heat shock protein 105 kDa	Q92598	HSPH1	15	3.94454	0.880471	0.556092	0.133229	0.0387104	0.0149325
Inosine-5-monophosphate dehydrogenase 2	P12268	IMPDH2	10	3.17677	0.873974	0.923805	0.270263	0.149136	0.105023
FACT complex subunit SSRP1	Q08945	SSRP1	2	3.48485	0.86482	0.0315743	0.0165039	0.32489	-0.2163
Thioredoxin domain-containing protein 5	Q8NBS9	TXNDC5	22	2.61924	0.853097	0.286572	0.107236	0.771139	0.211882
Extended synaptotagmin-1	Q9BSJ8	ESYT1	13	3.59495	0.84805	0.16339	0.0612481	0.823589	-0.273653
Chromodomain-helicase-DNA-binding protein 4	Q14839	CHD4	10	3.6852	0.829714	0.194827	0.0560543	0.343618	-0.197317
RNA-binding protein 3	P98179	RBM3	6	2.31765	0.824416	0.980883	0.436237	0.307102	-0.203531
Serine palmitoyltransferase 2	O15270	SPTLC2	1	2.14544	0.81123	0.755477	-0.41122	0.179482	-0.153759
Heterogeneous nuclear ribonucleoprotein D-like	O14979	HNRNPDL	3	2.25824	0.782074	0.523528	-0.175111	0.0593916	0.0141678
Ubiquitin-associated protein 2-like	Q14157	UBAP2L	6	3.23973	0.777026	0.30779	0.188706	0.18976	-0.160428
Protein mago nashi homolog 2	Q96A72	MAGOHB	4	3.19042	0.734937	0.297928	-0.106858	0.463581	-0.22468
Peptidyl-prolyl cis-trans isomerase FKBP11	Q9NYL4	FKBP11	4	2.48205	0.732046	1.13807	0.305493	0.76083	-0.222196
Proliferating cell nuclear antigen	P12004	PCNA	6	2.66727	0.729475	0.474722	0.189705	0.750151	-0.357143
Integrin-linked protein kinase	Q13418	ILK	4	2.08801	0.724765	1.02211	-0.39327	0.287299	-0.147736
Tapasin	O15533	TAPBP	7	2.08806	0.712439	1.23253	0.422883	1.57011	0.439603
Protein HID1	Q8IV36	HID1	11	2.8407	0.708012	1.7393	0.580987	0.11945	-0.0706297
ATP-dependent RNA helicase DDX39A	O00148	DDX39A	3	4.53364	0.70311	0.96604	0.317383	0.0476639	-0.031308
Golgi apparatus protein 1	Q92896	GLG1	15	4.06905	0.697996	1.18863	0.277933	0.764073	0.258592
Tyrosine-protein kinase CSK	P41240	CSK	7	2.7276	0.688701	0.247116	0.106237	0.112589	0.0602226
E3 ubiquitin-protein ligase RNF213	Q63HN8	RNF213	21	3.11057	0.684411	0.0780323	0.0411619	0.164416	0.17326
60S ribosomal protein L27a	P46776	RPL27A	6	2.96324	0.67635	0.487994	0.149774	0.155821	-0.0782159
Cytoskeleton-associated protein 4	Q07065	CKAP4	37	2.62464	0.663067	1.65626	0.27955	0.135886	0.0285105
Basic leucine zipper and W2 domain-containing protein 2	Q9Y6E2	BZW2	4	4.1599	0.654035	1.48522	0.242117	0.131528	0.0792084
Absent in melanoma 1 protein	Q9Y4K1	AIM1	6	2.78856	0.636845	0.0118901	-0.0046235	0.0639589	-0.026528
60S ribosomal protein L35a	P18077	RPL35A	7	2.66382	0.621076	0.234531	-0.0920539	1.22131	-0.402302
60S ribosomal protein L12	P30050	RPL12	7	4.26417	0.61919	0.184993	-0.0619235	0.0861429	-0.0352053
Tubulin gamma-1 chain	P23258;Q9NRH3	TUBG1	5	2.65858	0.61462	0.801389	0.202083	0.186747	-0.137933
60S ribosomal protein L14	P50914	RPL14	9	3.03195	0.611208	0.547722	-0.206037	0.0435214	-0.0255479
40S ribosomal protein S14	P62263	RPS14	10	2.39609	0.598151	0.111082	0.0373508	0.175372	-0.0264233
Fructose-bisphosphate aldolase A	P04075	ALDOA	28	3.23631	0.596325	0.635016	0.157126	0.718074	0.161881
60S ribosomal protein L30	P62888	RPL30	5	2.40549	0.595531	0.599873	0.25622	0.171631	0.098269
Galectin-3-binding protein	Q08380	LGALS3BP	12	3.16251	0.590703	0.962772	0.169337	0.21839	-0.0728738
Tyrosine-protein kinase Lyn	P07948	LYN	13	2.42712	0.590003	0.358917	0.118099	0.337396	0.112264
Importin subunit beta-1	Q14974	KPNB1	22	4.16613	0.585998	0.317085	0.0671923	0.019342	-0.0067042
Fructose-bisphosphate aldolase C	P09972	ALDOC	7	2.95193	0.58376	0.160131	0.0381854	0.4679	0.118764
U1 small nuclear ribonucleoprotein A	P09012	SNRPA	9	3.29999	0.581967	0.0266548	0.0209743	0.187196	0.170506
Caspase-1	P29466	CASP1	24	2.85015	0.578631	0.729804	0.157245	0.0444897	-0.00926456
40S ribosomal protein S8	P62241	RPS8	16	3.50519	0.569507	0.567335	0.12682	0.524497	0.0888445
Trifunctional purine biosynthetic protein adenosine-3	P22102	GART	20	3.18716	0.569311	0.510014	0.118537	0.020606	-0.00835679
Dihydropyrimidinase-related protein 2	Q16555	DPYSL2	15	2.49723	0.568662	1.2107	-0.201736	0.388498	-0.100921
40S ribosomal protein S28	P62857	RPS28	9	3.40105	0.561284	0.678461	0.132802	0.035997	-0.0139979
Small nuclear ribonucleoprotein Sm D3	P62318	SNRPD3	5	2.38302	0.55913	0.292999	-0.171677	0.0645243	-0.0484793
Charged multivesicular body protein 4a	Q9BY43	CHMP4A	2	2.54776	0.557192	0.33044	0.165179	0.274201	-0.194214
Transcription factor BTF3	P20290	BTF3	5	2.39611	0.55297	0.970904	0.240158	0.00196005	-0.000908343
60S ribosomal protein L13a	P40429	RPL13A	11	2.64147	0.551057	0.111764	-0.0443122	0.263547	0.0805349
60S ribosomal protein L3	P39023	RPL3	13	2.12192	0.5478	0.313761	0.113167	0.0756218	0.0231664
Integrin alpha-6	P23229	ITGA6	21	3.28388	0.546707	0.0622924	0.0202218	0.355825	0.0964754
60S ribosomal protein L21	P46778	RPL21	6	2.16356	0.543195	0.552239	0.252563	0.449604	0.260319
Coiled-coil domain-containing protein 124	Q96CT7	CCDC124	3	3.90055	0.541288	1.14561	0.234964	0.602105	0.187322
40S ribosomal protein S30	P62861	FAU	3	2.38983	0.536795	0.0950645	0.0474977	0.242779	-0.126784
Ragulator complex protein LAMTOR1	Q6IAA8	LAMTOR1	3	3.21614	0.533668	0.254434	-0.0631725	1.04	-0.311359
Integrin beta-4	P16144	ITGB4	36	3.05132	0.532211	1.17309	0.271785	0.940696	0.247727
RuvB-like 2	Q9Y230	RUVBL2	17	4.59565	0.532208	0.156376	-0.0541202	0.0640125	-0.0310367
60S ribosomal protein L5	P46777	RPL5	15	2.99887	0.530946	0.799606	0.159186	0.469665	0.143382
Eukaryotic peptide chain release factor subunit 1	P62495	ETF1	5	2.00303	0.529822	0.287196	0.112821	0.451786	-0.194517
Prefoldin subunit 1	O60925	PFDN1	3	2.19099	0.527386	0.180463	-0.0986354	1.13286	-0.824146
40S ribosomal protein S5	P46782	RPS5	12	3.22455	0.527158	0.270529	0.129792	0.133584	0.0925166
Tubulin beta chain	P07437	TUBB	7	2.95976	0.52674	0.602993	0.122006	0.572574	-0.134978
60S ribosomal protein L4	P36578	RPL4	26	3.16499	0.526693	0.908234	0.174812	1.01991	0.189152
Mannose-1-phosphate guanyltransferase beta	Q9Y5P6	GMPPB	7	2.34221	0.51993	0.318228	-0.0587281	0.179736	-0.0477737
Translational activator GCN1	Q92616	GCN1L1	33	2.95565	0.515375	0.882163	0.179794	0.207043	-0.0608835
Nascent polypeptide-associated complex subunit alpha	Q13765;E9PAV3	NACA	6	3.87387	0.514141	2.18712	0.271583	1.25142	0.155885
Heterogeneous nuclear ribonucleoprotein Q	O60506	SYNCRIP	13	4.01149	0.512253	0.42121	0.131954	0.174491	0.077398
26S proteasome non-ATPase regulatory subunit 2	Q13200	PSMD2	15	2.43608	0.510138	0.330241	-0.0917478	0.169384	-0.0249336
Tropomyosin alpha-4 chain	P67936	TPM4	25	2.30725	0.505835	0.4728	-0.154091	0.377202	-0.127206
Calcyclin-binding protein	Q9HB71	CACYBP	5	3.06118	0.504145	0.128507	-0.0395756	0.489545	-0.140558
Poly [ADP-ribose] polymerase 1	P09874	PARP1	15	2.10152	0.496332	0.141133	0.0520499	0.730614	0.161442
40S ribosomal protein S6	P62753	RPS6	13	2.83649	0.492739	1.95057	0.249835	0.610168	0.145678
Eukaryotic translation initiation factor 3 subunit C	Q99613;B5ME19	EIF3C	19	2.93609	0.492577	2.01805	0.181697	0.136407	-0.03461
60S ribosomal protein L28	P46779	RPL28	8	3.12828	0.489669	0.433781	-0.126905	0.419475	0.150406
Serine hydroxymethyltransferase, mitochondrial	P34897	SHMT2	22	4.02857	0.489454	0.972798	0.172599	0.24111	0.054803
40S ribosomal protein S13	P62277	RPS13	13	2.21196	0.488814	0.293072	0.0874283	0.36647	0.0733077
40S ribosomal protein S9	P46781	RPS9	19	2.44436	0.488422	0.0836522	-0.0333387	0.100865	0.0385336
40S ribosomal protein S21	P63220	RPS21	6	2.1919	0.488396	0.203508	0.0728	0.0160983	0.00655162
Eukaryotic initiation factor 4A-III	P38919	EIF4A3	16	2.26518	0.487832	0.424169	-0.124614	0.150192	0.0428384
Heat shock protein HSP 90-alpha	P07900	HSP90AA1	31	2.98484	0.487628	0.30689	0.0633753	0.202711	-0.0349554
Ubiquitin-like modifier-activating enzyme 5	Q9GZZ9	UBA5	5	2.00272	0.484288	0.466326	-0.170624	0.395468	0.251703
Heat shock protein HSP 90-beta	P08238	HSP90AB1	50	3.34231	0.48296	1.34736	0.169866	0.575709	-0.104986
Isoleucine--tRNA ligase, cytoplasmic	P41252	IARS	22	2.28555	0.480743	2.09216	0.333318	0.0783604	-0.0363695
Valine--tRNA ligase	P26640	VARS	29	3.44418	0.476989	0.116985	-0.0280453	0.0109717	0.00333894
BolA-like protein 2	Q9H3K6	BOLA2	6	2.28397	0.469259	1.71258	-0.485767	0.272234	-0.153006
Elongation factor 2	P13639	EEF2	63	5.49844	0.468717	0.542342	0.0641049	0.0205124	-0.00498238
60S ribosomal protein L24	P83731	RPL24	6	3.69173	0.468395	0.700865	0.172717	0.13233	0.0619827
60S ribosomal protein L6	Q02878	RPL6	19	2.27494	0.46444	0.0690768	-0.0174142	0.0642504	0.0201563
Talin-1	Q9Y490	TLN1	78	3.56633	0.463341	1.41319	0.176165	0.205681	0.0492263
Polyadenylate-binding protein 1	P11940	PABPC1	32	3.65054	0.461304	0.420109	0.0590206	0.0691633	-0.0158854
Ubiquitin carboxyl-terminal hydrolase 10	Q14694	USP10	6	2.21288	0.461122	0.340381	0.113115	0.151214	0.123086
Eukaryotic translation initiation factor 3 subunit L	Q9Y262	EIF3L	17	3.46251	0.456605	0.0564376	-0.0200944	0.508828	-0.160791
60S ribosomal protein L23a	P62750	RPL23A	13	2.12331	0.453691	0.221069	0.0899304	0.219206	0.105567
Protein mago nashi homolog	P61326	MAGOH	1	3.01359	0.45204	0.0225677	0.00872585	1.54469	-0.465196
Eukaryotic translation initiation factor 2A	Q9BY44	EIF2A	5	2.28804	0.444003	1.03359	0.334087	0.121637	-0.0926071
60S ribosomal protein L13	P26373	RPL13	15	2.67459	0.441067	0.47637	0.0932962	1.50207	0.239251
Eukaryotic initiation factor 4A-I	P60842	EIF4A1	26	3.03312	0.438352	1.20488	0.185415	0.297913	-0.0670087
Transcription elongation regulator 1	O14776	TCERG1	6	2.52235	0.432516	0.316791	-0.0855787	0.4743	-0.176552
60S acidic ribosomal protein P0	P05388;Q8NHW5	RPLP0	17	3.49351	0.429719	1.93013	0.2107	1.09595	0.10666
Adenylosuccinate synthetase isozyme 2	P30520	ADSS	8	2.34604	0.429525	0.508142	-0.170743	0.754604	-0.544627
40S ribosomal protein S19	P39019	RPS19	16	2.31614	0.429514	0.843508	0.217419	0.188485	0.0769547
60S ribosomal protein L10a	P62906	RPL10A	12	2.24234	0.426225	0.188873	0.0587353	0.293453	0.0752694
Mitochondrial import inner membrane translocase subunit Tim13	Q9Y5L4	TIMM13	3	2.00316	0.425514	0.0612022	-0.0225411	0.400861	-0.108178
Ras GTPase-activating-like protein IQGAP1	P46940	IQGAP1	62	2.42544	0.42394	0.333557	0.0650883	0.149832	0.0245972
Zinc finger CCCH-type antiviral protein 1	Q7Z2W4	ZC3HAV1	9	3.90492	0.419422	1.41326	0.227072	0.195491	-0.0565699
GDP-L-fucose synthase	Q13630	TSTA3	6	2.38551	0.418768	0.179831	-0.0404189	0.294666	-0.0776325
40S ribosomal protein S3a	P61247	RPS3A	21	2.68467	0.410779	0.494757	0.0981205	0.0690097	-0.0156513
Lamin-B1	P20700	LMNB1	56	2.39837	0.410141	0.0940101	0.0229055	0.214489	-0.0323725
GTP-binding nuclear protein Ran	P62826	RAN	12	3.39408	0.406694	0.284729	0.0494137	0.370664	0.0490631
Nectin-2	Q92692	PVRL2	2	2.1937	0.405661	0.611324	0.121037	0.395794	-0.44346
Hypoxia up-regulated protein 1	Q9Y4L1	HYOU1	46	2.08314	0.405475	0.177437	-0.0374323	0.0894133	0.0290565
40S ribosomal protein S20	P60866	RPS20	8	2.81048	0.403884	0.25554	-0.1152	0.123661	-0.0754569
Guanine nucleotide-binding protein subunit beta-2-like 1	P63244	GNB2L1	18	3.17768	0.401625	0.2703	-0.0459099	0.153737	-0.0279323
Lamin-B receptor	Q14739	LBR	8	3.29355	0.399979	1.71956	0.257052	0.326422	0.0955047
40S ribosomal protein SA	P08865	RPSA	19	2.54783	0.397337	1.36911	0.158343	0.175422	0.0476376
Translocon-associated protein subunit delta	P51571	SSR4	8	2.45913	0.396488	0.102929	0.0387138	0.432107	-0.165442
Interleukin enhancer-binding factor 2	Q12905	ILF2	15	3.11755	0.396073	0.00153979	0.000386601	0.0209235	-0.00624612
Eukaryotic translation initiation factor 4H	Q15056	EIF4H	11	2.81151	0.39284	1.00849	0.27025	0.702702	0.343134
SNW domain-containing protein 1	Q13573	SNW1	9	2.9278	0.392757	0.129689	-0.0275789	0.315507	-0.107788
ELAV-like protein 1	Q15717	ELAVL1	15	3.32854	0.387737	0.237473	0.0410747	0.0499944	0.0127301
40S ribosomal protein S16	P62249	RPS16	9	2.53507	0.387697	0.154767	0.0466284	0.384633	-0.107943
Major vault protein	Q14764	MVP	73	2.02452	0.387271	0.732574	0.189336	0.375174	0.144214
60S ribosomal protein L11	P62913	RPL11	11	3.10789	0.386196	0.777511	0.126858	0.147932	0.0314396
F-box-like/WD repeat-containing protein TBL1XR1	Q9BZK7	TBL1XR1	2	2.22496	0.385431	0.18543	-0.0565864	0.0932131	-0.0504952
RNA-binding protein 39	Q14498	RBM39	12	2.3167	0.384236	0.539573	0.0914127	0.223134	-0.0488549
Staphylococcal nuclease domain-containing protein 1	Q7KZF4	SND1	40	4.02124	0.382767	0.418084	0.0976096	0.174225	-0.0775077
40S ribosomal protein S4, X isoform	P62701	RPS4X	20	2.28086	0.381214	0.990369	0.150351	0.935868	0.136069
Protein disulfide-isomerase A6	Q15084	PDIA6	22	2.46329	0.377124	0.113266	0.0265179	0.120633	-0.0262665
Proteasome subunit alpha type-4	P25789	PSMA4	9	2.10685	0.376958	1.20413	-0.265065	0.6756	-0.305585
ATP-dependent RNA helicase DDX3X	O00571;O15523	DDX3X	31	2.37498	0.376009	0.0700551	0.0166733	0.0710897	0.0199607
Eukaryotic translation initiation factor 3 subunit I	Q13347	EIF3I	8	2.16298	0.375777	0.286329	0.0620774	0.26611	-0.0545846
Putative elongation factor 1-alpha-like 3	Q5VTE0;P68104;Q05639	EEF1A1P5	28	2.7971	0.366521	0.379533	0.0606142	0.0665047	0.0112926
Elongation factor 1-delta	P29692	EEF1D	12	2.50797	0.365449	0.0866488	0.0233828	0.542421	0.0932421
Multifunctional protein ADE2	P22234	PAICS	16	2.89727	0.363625	0.573372	0.0635962	0.366306	-0.0510567
Transducin beta-like protein 2	Q9Y4P3	TBL2	5	2.00509	0.361134	0.0755057	0.0243399	0.13058	-0.0542278
Elongation factor 1-gamma	P26641	EEF1G	20	2.47006	0.360443	0.280454	-0.0801274	0.0224203	-0.00828781
Proteasome-associated protein ECM29 homolog	Q5VYK3	ECM29	7	2.44162	0.358997	0.297233	-0.0531087	0.121232	0.0396377
60S ribosomal protein L7	P18124	RPL7	21	2.03274	0.354557	0.212008	0.0486358	0.90251	0.152779
39S ribosomal protein L4, mitochondrial	Q9BYD3	MRPL4	5	2.20943	0.354393	0.0441541	0.0158564	0.679328	-0.175797
Prefoldin subunit 2	Q9UHV9	PFDN2	4	3.34406	0.353693	0.355245	0.0723205	0.36866	-0.100815
26S protease regulatory subunit 7	P35998	PSMC2	21	2.41915	0.352059	0.506198	-0.101573	0.472981	0.105277
Lamina-associated polypeptide 2, isoforms beta/gamma	P42167	TMPO	18	3.14551	0.351368	0.777106	0.095006	0.00572131	-0.00095698
C-1-tetrahydrofolate synthase, cytoplasmic	P11586	MTHFD1	47	2.93434	0.345219	0.831071	0.140584	0.0687258	0.0206509
Heterogeneous nuclear ribonucleoprotein H	P31943	HNRNPH1	14	3.22236	0.34104	0.352946	0.0662219	0.33334	-0.0749101
Profilin-1	P07737	PFN1	18	2.54744	0.338528	0.159039	-0.0359428	0.151684	0.0385547
Cold shock domain-containing protein E1	O75534	CSDE1	11	2.47732	0.337251	0.374565	0.11002	0.286473	-0.0953679
RNA-binding motif protein, X chromosome	P38159	RBMX	27	4.61844	0.337106	0.752264	0.12141	0.516212	0.171347
Eukaryotic translation initiation factor 3 subunit F	O00303	EIF3F	9	2.30213	0.334843	0.0241039	-0.0102899	0.217568	-0.0898182
39S ribosomal protein L13, mitochondrial	Q9BYD1	MRPL13	4	2.3417	0.333546	0.774746	0.215309	1.13506	-0.397222
DNA-dependent protein kinase catalytic subunit	P78527	PRKDC	65	2.6008	0.322176	1.78451	0.210254	0.241811	-0.0452443
Tubulin alpha-1A chain	Q71U36;P0DPH8;P0DPH7;Q6PEY2	TUBA1A	38	2.03041	0.318249	0.281059	0.0545006	0.0305487	-0.00630989
Spermine synthase	P52788	SMS	6	2.51785	0.316135	0.232504	-0.0836828	0.132576	-0.0750621
Pre-mRNA-processing-splicing factor 8	Q6P2Q9	PRPF8	35	3.60029	0.314282	0.66248	0.0716934	0.325822	0.0797387
Heterogeneous nuclear ribonucleoprotein R	O43390	HNRNPR	22	3.04143	0.305943	1.31296	0.135992	0.146107	0.0206951
T-complex protein 1 subunit delta	P50991	CCT4	26	2.4832	0.302268	0.641179	-0.11307	0.858337	-0.155095
Poly(rC)-binding protein 1	Q15365	PCBP1	20	2.65962	0.301761	0.423545	0.0666866	0.586421	-0.0720767
Cell cycle and apoptosis regulator protein 2	Q8N163	CCAR2	15	2.2826	0.29084	0.394019	0.0730176	0.501516	-0.102444
Heat shock cognate 71 kDa protein	P11142	HSPA8	51	2.27498	0.285273	1.73674	0.17235	1.3369	0.118126
Serine/arginine repetitive matrix protein 2	Q9UQ35	SRRM2	20	2.64883	0.283614	0.749537	0.129236	0.044419	-0.0152962
Stress-induced-phosphoprotein 1	P31948	STIP1	20	2.08518	0.275449	1.16521	0.199479	0.189236	0.0509579
Heterogeneous nuclear ribonucleoprotein F	P52597	HNRNPF	21	3.14702	0.247345	1.40874	0.14801	1.40328	0.169439
CCR4-NOT transcription complex subunit 1	A5YKK6	CNOT1	13	2.39893	0.246964	0.401304	0.0707536	0.0483028	0.0209108
Serine/arginine-rich splicing factor 2	Q01130	SRSF2	5	2.52089	0.246649	0.412268	0.105873	0.0872936	0.0432745
X-ray repair cross-complementing protein 6	P12956	XRCC6	35	3.12861	0.221021	0.0869077	0.0184727	0.187801	-0.051085
Protein POF1B	Q8WVV4	POF1B	21	2.50505	0.217088	0.402363	-0.0809725	0.0785622	-0.0238333
Proteasome subunit alpha type-1	P25786	PSMA1	16	2.55962	0.202389	0.830605	-0.0767191	1.43738	-0.0772432
AP-1 complex subunit mu-2	Q9Y6Q5	AP1M2	12	2.15616	0.168006	1.16974	0.157916	0.452479	-0.0987347
T-complex protein 1 subunit epsilon	P48643	CCT5	27	2.45566	0.163357	0.190057	-0.0340325	0.331822	0.071452
Mitogen-activated protein kinase 3	P27361	MAPK3	16	2.76657	-0.245119	0.465127	-0.0911003	0.385509	-0.0925756
PDZ and LIM domain protein 5	Q96HC4	PDLIM5	18	2.27196	-0.252799	0.627903	0.114445	0.945347	0.235354
NADH-ubiquinone oxidoreductase 75 kDa subunit, mitochondrial	P28331	NDUFS1	38	2.807	-0.257766	0.509389	-0.0607573	0.114844	0.0185762
Elongation factor Tu, mitochondrial	P49411	TUFM	36	2.27552	-0.262079	0.120207	-0.0247454	0.0335858	-0.00758057
ATP synthase subunit O, mitochondrial	P48047	ATP5O	16	2.62384	-0.290143	0.556566	-0.110552	0.158442	0.0451059
Sideroflexin-1	Q9H9B4	SFXN1	9	2.18438	-0.291954	0.76323	-0.126127	0.907562	-0.148484
Phosphate carrier protein, mitochondrial	Q00325	SLC25A3	13	3.04322	-0.293582	1.51219	-0.181031	0.0582638	-0.0199633
Sodium/potassium-transporting ATPase subunit alpha-1	P05023	ATP1A1	65	2.35581	-0.295697	0.972369	0.13614	0.115362	0.0227416
Cytochrome b-c1 complex subunit 2, mitochondrial	P22695	UQCRC2	24	2.50772	-0.314403	0.239852	0.048595	0.857228	0.13712
Aminopeptidase B	Q9H4A4	RNPEP	27	2.92823	-0.325974	1.27881	-0.169064	0.142408	-0.0441816
Voltage-dependent anion-selective channel protein 1	P21796	VDAC1	21	2.0915	-0.333874	0.321426	0.0727005	0.777396	-0.141749
Adenylate kinase 2, mitochondrial	P54819	AK2	18	2.3493	-0.337842	0.36213	-0.103052	0.33416	-0.0962997
Fumarate hydratase, mitochondrial	P07954	FH	22	2.12589	-0.340025	0.0122665	-0.00241779	0.188592	0.0276132
Glutamate dehydrogenase 1, mitochondrial	P00367;P49448	GLUD1	31	2.05965	-0.343418	0.831005	-0.188754	0.000886939	-0.000304286
Alpha/beta hydrolase domain-containing protein 14B	Q96IU4	ABHD14B	10	2.26038	-0.343785	0.93331	-0.166127	0.92822	-0.209611
Golgi-specific brefeldin A-resistance guanine nucleotide exchange factor 1	Q92538	GBF1	9	2.30206	-0.345887	2.07188	0.28497	3.17092	0.363231
LETM1 and EF-hand domain-containing protein 1, mitochondrial	O95202	LETM1	13	2.05926	-0.351782	0.718608	0.127831	0.927071	0.155108
Isocitrate dehydrogenase [NADP] cytoplasmic	O75874	IDH1	31	2.39371	-0.351812	0.117897	-0.0238871	0.562037	0.137293
Alpha-aminoadipic semialdehyde dehydrogenase	P49419	ALDH7A1	17	2.44818	-0.351925	0.405255	-0.118502	0.0141638	0.00753702
Triosephosphate isomerase	P60174	TPI1	28	2.01487	-0.362876	0.274695	0.121579	0.780987	0.320487
Cadherin-17	Q12864	CDH17	46	2.32383	-0.365199	0.077532	-0.0172393	0.111179	0.0486212
4-trimethylaminobutyraldehyde dehydrogenase	P49189	ALDH9A1	27	2.83717	-0.370656	0.00601718	-0.00135376	0.484007	-0.108783
Peroxiredoxin-1	Q06830	PRDX1	22	2.24356	-0.382051	0.0396999	-0.0120338	0.5931	-0.113203
3(2),5-bisphosphate nucleotidase 1	O95861	BPNT1	10	2.95379	-0.383779	0.119074	-0.042523	0.189104	0.0745876
6-phosphofructo-2-kinase/fructose-2,6-bisphosphatase 2	O60825	PFKFB2	11	2.52752	-0.387156	0.981	0.363991	0.178046	0.104949
Ras GTPase-activating-like protein IQGAP2	Q13576	IQGAP2	54	2.92941	-0.39943	0.433343	-0.0723579	0.130069	0.0313261
Plasminogen receptor (KT)	Q9HBL7	PLGRKT	4	2.01115	-0.43301	0.177337	0.0809747	0.227051	-0.154601
Putative adenosylhomocysteinase 2	O43865	AHCYL1	19	3.57535	-0.436993	0.348276	-0.0781794	0.329985	0.107418
Surfeit locus protein 4	O15260	SURF4	5	2.10572	-0.440151	0.184093	0.0801673	0.264347	-0.144527
NADH dehydrogenase [ubiquinone] 1 alpha subcomplex subunit 2	O43678	NDUFA2	5	2.12813	-0.44196	0.15542	0.0381815	0.609763	-0.223804
ATP synthase F(0) complex subunit B1, mitochondrial	P24539	ATP5F1	11	5.79838	-0.443657	0.103006	0.0358568	0.201963	0.0792355
N(G),N(G)-dimethylarginine dimethylaminohydrolase 1	O94760	DDAH1	10	2.14921	-0.450463	0.288781	-0.0681642	0.481442	-0.126014
Apoptosis-inducing factor 1, mitochondrial	O95831	AIFM1	29	2.9429	-0.453752	0.452364	-0.0935164	0.139125	0.0229991
Kinesin light chain 4	Q9NSK0	KLC4	21	3.72235	-0.455688	1.44739	-0.149471	0.48575	0.0818508
Ornithine carbamoyltransferase, mitochondrial	P00480	OTC	23	2.07896	-0.466114	0.488578	-0.0781532	0.161462	0.0304007
Phosphatidylinositide phosphatase SAC1	Q9NTJ5	SACM1L	7	2.32328	-0.467419	0.471124	0.139132	0.00463819	0.00266851
Protein transport protein Sec23A	Q15436	SEC23A	39	2.1929	-0.482159	2.26531	-0.29182	0.0161801	0.00402737
Non-specific lipid-transfer protein	P22307	SCP2	18	2.89645	-0.483889	0.0104646	0.00406856	0.440934	-0.130241
Ester hydrolase C11orf54	Q9H0W9	C11orf54	7	2.09309	-0.489282	1.23873	-0.268896	0.251011	0.0463822
Mitochondrial carrier homolog 2	Q9Y6C9	MTCH2	9	2.90631	-0.49254	1.0039	-0.286928	0.0211012	-0.0106733
Protein disulfide-isomerase	P07237	P4HB	52	3.40138	-0.495335	0.0662224	-0.0182778	0.0608614	0.0199467
Uncharacterized protein LOC113230	Q96FF7		5	2.24851	-0.497343	1.26999	-0.326443	1.00323	-0.370659
Alcohol dehydrogenase [NADP(+)]	P14550	AKR1A1	22	2.73428	-0.49941	0.713686	-0.167553	0.0905353	0.0256392
Carnitine O-palmitoyltransferase 1, liver isoform	P50416	CPT1A	31	2.58616	-0.501671	1.94643	-0.256098	0.905483	-0.125668
Peroxisomal multifunctional enzyme type 2	P51659	HSD17B4	40	2.57328	-0.502565	0.277203	-0.0764937	0.108589	-0.037733
Succinate dehydrogenase [ubiquinone] flavoprotein subunit, mitochondrial	P31040	SDHA	27	3.19025	-0.509974	0.134426	-0.0458695	0.607792	0.152836
DCC-interacting protein 13-beta	Q8NEU8	APPL2	1	2.3404	-0.511136	1.22502	-0.664021	0.790918	-0.575991
2-oxoglutarate dehydrogenase, mitochondrial	Q02218	OGDH	41	2.57921	-0.520626	1.90175	-0.32984	0.613305	-0.130531
UMP-CMP kinase	P30085	CMPK1	14	2.75001	-0.531805	0.0415996	-0.0143054	0.218094	-0.0591632
Succinate dehydrogenase [ubiquinone] iron-sulfur subunit, mitochondrial	P21912	SDHB	15	3.36965	-0.532846	0.0900879	0.0334338	0.303073	-0.11462
GTP-binding protein SAR1b	Q9Y6B6	SAR1B	12	2.94757	-0.533104	1.07811	-0.234144	0.633055	0.181501
Villin-1	P09327	VIL1	63	2.91243	-0.541102	1.42757	-0.160975	0.143078	0.0294241
DnaJ homolog subfamily C member 11	Q9NVH1	DNAJC11	7	2.25352	-0.550572	0.541336	0.167939	0.301338	0.11578
Peroxisomal bifunctional enzyme	Q08426	EHHADH	34	2.06078	-0.554619	0.539374	-0.176028	0.268619	-0.0648913
Succinyl-CoA ligase [ADP-forming] subunit beta, mitochondrial	Q9P2R7	SUCLA2	15	2.19792	-0.554794	0.416997	-0.150626	0.0662658	0.026053
Aflatoxin B1 aldehyde reductase member 2	O43488	AKR7A2	6	2.0745	-0.557431	0.283	0.104045	0.232453	0.0789941
2,4-dienoyl-CoA reductase, mitochondrial	Q16698	DECR1	22	3.35445	-0.564897	0.518082	-0.0851457	0.235858	0.0417366
Acylpyruvase FAHD1, mitochondrial	Q6P587	FAHD1	7	2.4863	-0.565884	1.25024	-0.403234	0.0814355	-0.0544928
Acetyl-coenzyme A synthetase 2-like, mitochondrial	Q9NUB1	ACSS1	8	2.93295	-0.567593	0.650291	-0.158007	0.158595	-0.0503049
Quinone oxidoreductase	Q08257	CRYZ	14	3.74385	-0.571382	0.898519	-0.226629	0.424444	0.145089
Cadherin-related family member 5	Q9HBB8	CDHR5	10	2.04028	-0.571971	0.918624	-0.232718	0.165604	-0.0511801
Glyoxalase domain-containing protein 4	Q9HC38	GLOD4	14	3.05069	-0.574214	0.483094	0.088046	0.0356084	0.0101917
Sterol 26-hydroxylase, mitochondrial	Q02318	CYP27A1	10	2.03023	-0.576515	0.185256	-0.0879242	0.0573364	-0.0300574
S-phase kinase-associated protein 1	P63208	SKP1	3	2.01786	-0.576695	0.126567	0.0886093	0.136041	0.107796
Carbamoyl-phosphate synthase [ammonia], mitochondrial	P31327	CPS1	115	3.76044	-0.577987	0.201164	-0.0366297	0.195621	0.0579119
Selenium-binding protein 1	Q13228	SELENBP1	30	3.10418	-0.580937	0.203642	-0.0660994	0.23645	-0.0605702
Lactoylglutathione lyase	Q04760	GLO1	7	2.26401	-0.58755	0.179366	-0.0683365	0.235024	0.109539
Lysophospholipid acyltransferase 7	Q96N66	MBOAT7	7	3.12554	-0.587934	1.63289	-0.235477	0.142505	0.0497859
Electron transfer flavoprotein subunit beta	P38117	ETFB	22	3.51267	-0.588944	0.987376	-0.162438	0.169152	0.0300299
Peroxisomal trans-2-enoyl-CoA reductase	Q9BY49	PECR	7	2.13985	-0.589498	0.223865	-0.110958	0.281329	-0.15774
Glutathione reductase, mitochondrial	P00390	GSR	15	4.26412	-0.592824	0.820873	-0.142367	0.384858	-0.0808522
Fatty aldehyde dehydrogenase	P51648	ALDH3A2	17	2.76388	-0.601723	0.471985	-0.126006	0.2222	0.0430443
Glutathione S-transferase kappa 1	Q9Y2Q3	GSTK1	16	3.74656	-0.601939	0.290549	0.0470643	0.12271	0.027369
Thiosulfate sulfurtransferase	Q16762	TST	21	2.56908	-0.602091	1.155	-0.306138	0.201172	-0.0635739
Enoyl-CoA delta isomerase 1, mitochondrial	P42126	ECI1	8	2.21835	-0.613063	0.00720309	-0.00272079	0.421479	0.118674
Aldose 1-epimerase	Q96C23	GALM	11	2.01387	-0.614709	0.259906	-0.111508	0.0219428	0.0123688
Electron transfer flavoprotein subunit alpha, mitochondrial	P13804	ETFA	21	2.90228	-0.614799	0.547103	-0.102514	0.0195781	0.00393518
Enoyl-CoA hydratase, mitochondrial	P30084	ECHS1	13	2.52592	-0.623775	0.613201	-0.176417	1.0417	-0.156809
Gamma-glutamylaminecyclotransferase	Q9BVM4	GGACT	2	2.01115	-0.635613	0.00783573	-0.00574039	0.199561	-0.184244
Hydroxyacylglutathione hydrolase, mitochondrial	Q16775	HAGH	5	2.0783	-0.636481	0.307488	-0.176983	0.00499569	-0.00557887
Epidermal growth factor receptor kinase substrate 8-like protein 2	Q9H6S3	EPS8L2	19	2.04338	-0.641522	0.322052	-0.141833	0.598346	-0.179299
Succinyl-CoA ligase [GDP-forming] subunit beta, mitochondrial	Q96I99	SUCLG2	28	3.691	-0.644491	0.28763	-0.0831038	0.0241265	-0.00997041
Haloacid dehalogenase-like hydrolase domain-containing protein 3	Q9BSH5	HDHD3	15	3.41184	-0.648629	1.68132	-0.307496	0.596816	-0.117768
Small integral membrane protein 20	Q8N5G0	SMIM20	1	2.99028	-0.65685	0.368818	-0.159308	0.263437	-0.150991
Retinal dehydrogenase 1	P00352	ALDH1A1	39	3.30103	-0.658334	0.0644785	0.0232241	0.268507	-0.0990439
Protein TFG	Q92734	TFG	10	3.08076	-0.660783	0.605084	-0.141593	0.027744	-0.0104031
Short-chain specific acyl-CoA dehydrogenase, mitochondrial	P16219	ACADS	16	6.40105	-0.665773	0.453062	-0.0986632	0.0845075	0.0282034
Dihydrolipoyllysine-residue succinyltransferase component of 2-oxoglutarate dehydrogenase complex, mitochondrial	P36957	DLST	19	3.05174	-0.667098	0.687245	-0.154088	0.194042	0.0399748
Membrane-associated progesterone receptor component 2	O15173	PGRMC2	7	3.40961	-0.674058	0.988712	-0.311148	0.0906606	-0.0422358
Cytoplasmic aconitate hydratase	P21399	ACO1	40	4.01205	-0.674214	0.332047	-0.0684755	0.048852	-0.00920938
Regulator of microtubule dynamics protein 3	Q96TC7	RMDN3	10	2.71174	-0.682788	0.0895521	0.035158	0.57947	-0.237386
3-mercaptopyruvate sulfurtransferase	P25325	MPST	22	4.4269	-0.68516	0.0797489	0.0476733	0.067558	-0.0723971
Galactokinase	P51570	GALK1	18	2.73738	-0.688372	0.853148	-0.162649	0.72565	-0.107421
Tricarboxylate transport protein, mitochondrial	P53007	SLC25A1	7	2.27118	-0.701057	0.398094	-0.143687	0.0357182	0.0145997
Delta(3,5)-Delta(2,4)-dienoyl-CoA isomerase, mitochondrial	Q13011	ECH1	21	2.83454	-0.702413	0.212	0.126195	0.0355088	-0.0410177
Phosphatidylethanolamine-binding protein 1	P30086	PEBP1	21	3.45883	-0.703617	0.114327	0.0530937	0.278778	0.151288
Hydroxyacyl-coenzyme A dehydrogenase, mitochondrial	Q16836	HADH	17	2.7182	-0.707574	0.356548	-0.117659	0.00283266	0.00121174
Arylacetamide deacetylase	P22760	AADAC	16	3.71003	-0.708642	1.18189	-0.270324	0.0582662	-0.0340115
Catalase	P04040	CAT	39	4.6824	-0.713554	0.311745	-0.0528321	0.88593	-0.175313
Lambda-crystallin homolog	Q9Y2S2	CRYL1	14	3.31991	-0.718396	0.631639	-0.153232	0.839617	0.13109
ATP-binding cassette sub-family D member 3	P28288	ABCD3	14	2.73904	-0.728264	0.00876893	-0.00249845	0.22448	0.057623
Band 4.1-like protein 3	Q9Y2J2	EPB41L3	32	2.49585	-0.734726	0.265064	0.123872	0.7334	0.283761
Cytochrome b5	P00167	CYB5A	11	3.54408	-0.765563	0.6483	-0.227746	0.172815	0.0890657
NADPH--cytochrome P450 reductase	P16435	POR	34	4.39149	-0.769147	1.74961	-0.322855	0.272303	-0.0690728
Heme-binding protein 1	Q9NRV9	HEBP1	16	3.20693	-0.773385	0.165456	0.104669	0.0987414	0.0768707
Dehydrogenase/reductase SDR family member 7	Q9Y394	DHRS7	9	3.15668	-0.781802	2.33979	-0.580834	0.440841	-0.20072
Tripartite motif-containing protein 3	O75382	TRIM3	3	2.81861	-0.785166	0.890588	-0.280227	0.143262	0.0568621
Cocaine esterase	O00748	CES2	24	3.25109	-0.787143	0.0575823	-0.0335365	0.0580443	0.0402079
Very long-chain specific acyl-CoA dehydrogenase, mitochondrial	P49748	ACADVL	44	4.42297	-0.799111	1.14753	-0.14452	0.500112	-0.0964961
Adrenodoxin, mitochondrial	P10109	FDX1	6	2.59357	-0.800319	0.777866	-0.272372	0.257193	-0.0600684
Protein NDRG1	Q92597	NDRG1	12	4.06078	-0.805044	0.459895	-0.118555	0.0140181	-0.0031964
Phospholysine phosphohistidine inorganic pyrophosphate phosphatase	Q9H008	LHPP	3	3.43837	-0.810128	0.217284	-0.0804347	0.0388408	0.0248995
Sulfotransferase 1A4	P0DMN0;P0DMM9	SULT1A4	27	2.19777	-0.813903	0.0125269	-0.00806082	0.153815	0.0570947
Microsomal triglyceride transfer protein large subunit	P55157	MTTP	63	2.08676	-0.837304	0.555857	-0.145262	0.198624	0.0568048
Perilipin-3	O60664	PLIN3	23	5.00901	-0.842473	1.40557	-0.199872	0.502581	0.10834
Carbonyl reductase [NADPH] 3	O75828	CBR3	2	3.15587	-0.842473	0.577483	-0.204142	0.284899	-0.106923
Tetratricopeptide repeat protein 38	Q5R3I4	TTC38	12	3.34773	-0.844323	0.555818	0.163214	0.456393	0.146017
3-ketoacyl-CoA thiolase, mitochondrial	P42765	ACAA2	42	3.70803	-0.846322	0.369932	-0.108579	0.635389	0.150863
Mitochondrial carnitine/acylcarnitine carrier protein	O43772	SLC25A20	13	3.15045	-0.850071	0.929221	-0.277953	0.902649	0.227969
Bifunctional epoxide hydrolase 2	P34913	EPHX2	27	4.00413	-0.850643	0.928137	-0.308406	0.3624	-0.180583
Ribonuclease UK114	P52758	HRSP12	4	3.64462	-0.858516	0.719875	-0.276716	0.434204	-0.213658
Lysosomal acid lipase/cholesteryl ester hydrolase	P38571	LIPA	3	3.42633	-0.860328	1.1876	-0.474777	0.24511	0.224013
Hydroxysteroid dehydrogenase-like protein 2	Q6YN16	HSDL2	18	2.6254	-0.861863	0.165415	-0.0917327	0.308236	0.142541
Adipogenesis regulatory factor	Q15847	ADIRF	8	2.44257	-0.868405	0.297615	-0.158227	0.384173	0.191952
Heme oxygenase 1	P09601	HMOX1	17	2.48376	-0.870846	0.771129	-0.258989	0.0157214	-0.0113403
2-acylglycerol O-acyltransferase 2	Q3SYC2	MOGAT2	8	2.2479	-0.882506	2.06184	-0.758722	0.085825	-0.0583179
Apolipoprotein B-100	P04114	APOB	24	2.97486	-0.891167	0.223796	0.123056	0.00497308	-0.00326068
PDZ and LIM domain protein 2	Q96JY6	PDLIM2	8	2.77974	-0.892823	0.189342	-0.0864682	0.442819	-0.129518
Group XIIB secretory phospholipase A2-like protein	Q9BX93	PLA2G12B	1	2.22847	-0.901947	0.434769	0.336863	0.185561	0.209962
Mitochondrial amidoxime reducing component 2	Q969Z3	MARC2	9	2.3821	-0.906376	1.57463	-0.565127	0.132955	0.0504283
Fumarylacetoacetate hydrolase domain-containing protein 2A	Q96GK7;Q6P2I3	FAHD2A	5	2.41617	-0.907708	1.09319	-0.450061	0.164863	-0.0904561
Carnitine O-acetyltransferase	P43155	CRAT	16	5.58868	-0.909672	1.14266	-0.198415	0.00893185	-0.00254542
Alanine aminotransferase 1	P24298	GPT	6	3.10162	-0.917346	0.781098	-0.263719	1.06587	-0.368944
Small integral membrane protein 24	O75264	SMIM24	7	2.41611	-0.920253	0.0797982	-0.0456798	0.2868	0.0949832
Aconitate hydratase, mitochondrial	Q99798	ACO2	50	5.38974	-0.922931	0.181862	-0.0564517	0.457031	-0.150537
GTP cyclohydrolase 1 feedback regulatory protein	P30047	GCHFR	2	2.88519	-0.936391	1.81554	0.40589	0.0184418	-0.0103099
Estradiol 17-beta-dehydrogenase 2	P37059	HSD17B2	19	3.13542	-0.936456	0.290819	-0.0958045	0.0933116	0.0345581
Long-chain fatty acid transport protein 4	Q6P1M0	SLC27A4	18	3.4856	-0.936834	1.0917	-0.31994	0.406405	-0.160174
Electron transfer flavoprotein-ubiquinone oxidoreductase, mitochondrial	Q16134	ETFDH	18	5.32444	-0.939697	1.93501	-0.305103	0.0594805	-0.0190966
Ornithine aminotransferase, mitochondrial	P04181	OAT	40	2.22542	-0.950327	0.163189	-0.0723205	0.189842	0.0828314
Peroxisomal acyl-coenzyme A oxidase 1	Q15067	ACOX1	21	2.67822	-0.951276	0.93268	-0.355212	0.118338	-0.066313
Serine hydroxymethyltransferase, cytosolic	P34896	SHMT1	15	2.44085	-0.966885	0.0894732	-0.0381165	0.219024	-0.100742
Protein transport protein Sec24D	O94855	SEC24D	11	2.11065	-0.973168	1.20634	-0.358493	1.07107	-0.244379
Sphingomyelin phosphodiesterase 3	Q9NY59	SMPD3	4	2.29056	-0.974265	0.561445	-0.324665	0.509937	0.243131
Hephaestin	Q9BQS7	HEPH	18	2.18588	-0.975097	0.305311	0.17732	0.0868555	0.0522411
Carnitine O-palmitoyltransferase 2, mitochondrial	P23786	CPT2	24	5.04347	-0.97651	1.78887	-0.264768	0.138418	-0.0331397
Adenosine deaminase	P00813	ADA	27	2.32282	-0.980709	0.435523	-0.232124	0.30303	0.128473
Phenazine biosynthesis-like domain-containing protein	P30039	PBLD	20	3.96255	-0.980789	0.203429	-0.0853549	0.132502	-0.0709732
Carboxymethylenebutenolidase homolog	Q96DG6	CMBL	23	2.95045	-0.981667	1.44487	-0.343391	0.262291	0.0855817
Carbonyl reductase [NADPH] 1	P16152	CBR1	36	3.79974	-0.982123	0.115104	-0.046561	0.0258164	-0.00929432
Intestinal-type alkaline phosphatase	P09923	ALPI	17	2.31818	-0.982561	0.836248	0.152951	0.0953665	-0.0242809
Long-chain-fatty-acid--CoA ligase 5	Q9ULC5	ACSL5	51	3.64349	-0.997938	1.88513	-0.372434	0.42689	-0.0909982
Probable gluconokinase	Q5T6J7	IDNK	2	2.21583	-1.00646	0.0761249	-0.0635587	0.149397	-0.190756
Fumarylacetoacetase	P16930	FAH	6	2.89934	-1.01004	0.218745	-0.0784596	0.294549	0.103353
Prostaglandin reductase 1	Q14914	PTGR1	15	3.54777	-1.01376	1.20663	-0.418889	0.0945391	-0.0490291
Dimethylaniline monooxygenase [N-oxide-forming] 5	P49326	FMO5	7	3.70987	-1.01511	0.160194	-0.0971249	0.273441	-0.205342
Amine oxidase [flavin-containing] A	P21397	MAOA	27	3.35242	-1.02062	0.77484	-0.194338	0.0687605	0.0263716
Aldo-keto reductase family 1 member B10	O60218	AKR1B10	32	3.52918	-1.02873	0.493124	-0.196878	0.171097	0.0694174
Cytochrome b-c1 complex subunit 9	Q9UDW1	UQCR10	1	2.6624	-1.03168	1.17561	0.530669	0.475306	0.252824
Acyl-coenzyme A thioesterase 1	Q86TX2;P49753	ACOT1	14	2.6516	-1.03364	0.687536	-0.3573	0.124223	-0.102083
55 kDa erythrocyte membrane protein	Q00013	MPP1	13	3.07421	-1.03395	1.11481	-0.365388	0.499468	-0.252531
Trifunctional enzyme subunit alpha, mitochondrial	P40939	HADHA	61	3.71216	-1.04265	0.546219	-0.175958	0.0834936	-0.0136051
Ketohexokinase	P50053	KHK	13	4.54142	-1.04297	2.42126	-0.432906	0.260369	0.0691394
Galactose-1-phosphate uridylyltransferase	P07902	GALT	4	3.87948	-1.04526	2.079	-0.510249	0.113737	-0.0509029
Retinol-binding protein 2	P50120	RBP2	17	3.51457	-1.04544	0.170073	-0.0723705	0.58648	0.20153
Glycerol-3-phosphate dehydrogenase [NAD(+)], cytoplasmic	P21695	GPD1	23	4.39288	-1.04635	3.0232	-0.411135	1.37883	-0.118815
NADP-dependent malic enzyme	P48163	ME1	10	2.73467	-1.05792	0.0827661	-0.0634191	0.58124	0.37079
Trifunctional enzyme subunit beta, mitochondrial	P55084	HADHB	39	3.93501	-1.063	0.688289	-0.201615	0.199694	-0.034911
Bifunctional ATP-dependent dihydroxyacetone kinase/FAD-AMP lyase (cyclizing)	Q3LXA3	DAK	46	5.62248	-1.06352	0.135703	-0.0307647	0.380279	0.0816627
4-aminobutyrate aminotransferase, mitochondrial	P80404	ABAT	16	3.56568	-1.06944	0.0865744	-0.0422155	0.532829	0.240921
Enoyl-CoA hydratase domain-containing protein 2, mitochondrial	Q86YB7	ECHDC2	2	2.71338	-1.07882	1.6197	-0.531415	0.463209	-0.180226
Pyridoxal phosphate phosphatase	Q96GD0	PDXP	3	2.49294	-1.09153	2.2772	-0.610996	0.363425	-0.159576
Mitochondrial ornithine transporter 1	Q9Y619	SLC25A15	5	3.01892	-1.09578	0.341903	-0.185849	0.0350851	0.0342046
Ankyrin-3	Q12955	ANK3	21	5.72071	-1.09961	1.63878	-0.403441	0.214801	0.0873027
Lysophospholipid acyltransferase 5	Q6P1A2	LPCAT3	4	2.78625	-1.11629	1.72558	-0.46721	0.241078	-0.106485
Sideroflexin-3	Q9BWM7	SFXN3	11	3.69631	-1.12557	2.1077	-0.575762	0.841103	-0.235479
Aflatoxin B1 aldehyde reductase member 3	O95154	AKR7A3	17	5.74489	-1.13421	0.247929	0.108597	0.146813	0.0946238
Phosphotriesterase-related protein	Q96BW5	PTER	6	2.16552	-1.13827	0.173327	-0.1072	0.157683	-0.155255
Diacylglycerol kinase alpha	P23743	DGKA	8	4.54099	-1.13875	0.749556	0.186051	0.481319	0.104791
Receptor expression-enhancing protein 6	Q96HR9	REEP6	5	2.6575	-1.16912	0.49942	-0.240381	0.515229	-0.189986
ATP-binding cassette sub-family D member 1	P33897	ABCD1	5	2.60811	-1.19448	1.47272	-0.759502	0.524563	-0.300052
Short/branched chain specific acyl-CoA dehydrogenase, mitochondrial	P45954	ACADSB	11	4.73381	-1.20045	0.361681	-0.142698	0.311113	-0.174227
[Pyruvate dehydrogenase (acetyl-transferring)] kinase isozyme 3, mitochondrial	Q15120	PDK3	4	2.60214	-1.20371	0.222549	-0.0794239	0.0464057	0.0221668
Phosphoenolpyruvate carboxykinase [GTP], mitochondrial	Q16822	PCK2	59	4.42152	-1.21249	0.61741	-0.21361	0.0920585	-0.0431992
Glutathione S-transferase A1	P08263	GSTA1	28	3.44421	-1.21743	0.0322861	0.0189833	0.251728	0.156537
Fructose-bisphosphate aldolase B	P05062	ALDOB	32	5.16603	-1.2187	0.493288	-0.148995	0.673393	0.166688
2-hydroxyacyl-CoA lyase 1	Q9UJ83	HACL1	11	2.559	-1.22111	0.556815	-0.49114	0.404912	-0.438256
Annexin A13	P27216	ANXA13	27	2.52965	-1.22686	1.49793	-0.453512	0.304853	-0.137332
Sodium/glucose cotransporter 1	P13866	SLC5A1	16	2.96473	-1.23104	0.049573	0.0233169	0.0151853	0.00627537
Amine oxidase [flavin-containing] B	P27338	MAOB	20	4.53809	-1.23401	0.953909	-0.245938	0.430828	0.0867926
Xaa-Pro dipeptidase	P12955	PEPD	20	4.95956	-1.23474	0.101291	0.0337617	0.669403	0.23115
Aminoacylase-1	Q03154	ACY1	24	3.81991	-1.2585	0.433492	-0.15268	0.629187	0.11437
Diacylglycerol O-acyltransferase 1	O75907	DGAT1	4	2.23904	-1.27145	0.622929	-0.445076	0.0391367	-0.0368312
Alcohol dehydrogenase 4	P08319	ADH4	20	2.97218	-1.27169	0.379701	-0.264988	0.238583	0.196818
Valacyclovir hydrolase	Q86WA6	BPHL	4	3.8543	-1.27975	2.59923	-0.640392	0.0477667	0.0201552
Espin	B1AK53	ESPN	3	3.09017	-1.29535	0.355268	-0.170179	0.248828	0.0956217
Acetyl-CoA acetyltransferase, mitochondrial	P24752	ACAT1	23	5.54728	-1.2982	2.25401	-0.442081	0.474443	-0.125704
Peroxisomal carnitine O-octanoyltransferase	Q9UKG9	CROT	10	3.41099	-1.30355	0.0907848	-0.0649667	0.192777	-0.133202
Solute carrier family 2, facilitated glucose transporter member 5	P22732	SLC2A5	6	2.99388	-1.30535	0.139371	0.0821797	0.976219	-0.264532
Fatty acid-binding protein, intestinal	P12104	FABP2	14	3.43298	-1.31364	1.13037	-0.39112	0.0502994	0.0222221
Anoctamin-10	Q9NW15	ANO10	3	2.2038	-1.31761	0.0198744	0.0148288	0.0684622	-0.0528313
Fatty acid-binding protein, liver	P07148	FABP1	19	4.22342	-1.32323	0.349155	-0.135508	0.914042	-0.233811
Fructose-1,6-bisphosphatase 1	P09467	FBP1	24	5.60238	-1.32635	1.50661	-0.25073	0.112774	0.0332771
Ectonucleoside triphosphate diphosphohydrolase 5	O75356	ENTPD5	16	2.41927	-1.33115	1.05696	-0.552507	0.135321	-0.0896746
3-hydroxybutyrate dehydrogenase type 2	Q9BUT1	BDH2	11	3.87285	-1.34389	0.737928	-0.294985	0.436549	-0.208109
Trehalase	O43280	TREH	4	2.94287	-1.35194	0.105061	0.0828812	0.683136	-0.477749
Adseverin	Q9Y6U3	SCIN	26	3.24873	-1.38444	0.865672	-0.426471	0.0852836	0.0538211
Apolipoprotein A-IV	P06727	APOA4	56	2.23052	-1.40733	0.0984722	0.0793443	0.264697	0.199903
UDP-glucuronosyltransferase 2A3	Q6UWM9	UGT2A3	13	3.89217	-1.44282	0.223444	0.104536	0.149084	0.0768053
Phylloquinone omega-hydroxylase CYP4F2	P78329;Q08477	CYP4F2	9	3.56768	-1.50178	0.140278	0.150009	0.326488	-0.472794
Medium-chain specific acyl-CoA dehydrogenase, mitochondrial	P11310	ACADM	28	4.66583	-1.52521	1.0522	-0.45668	0.235782	-0.13694
Acyl-CoA synthetase family member 2, mitochondrial	Q96CM8	ACSF2	8	4.69474	-1.52926	0.0990605	-0.051286	0.292937	0.132813
Transmembrane protein 256	Q8N2U0	TMEM256	2	2.55759	-1.54222	0.174424	-0.111828	0.149516	-0.109545
Guanine deaminase	Q9Y2T3	GDA	17	4.65252	-1.57907	1.75709	-0.509838	0.206673	0.0801488
Acyl-CoA dehydrogenase family member 11	Q709F0	ACAD11	10	4.44704	-1.60915	0.0981418	-0.0637972	0.0502046	-0.0434086
Cytochrome P450 2C9	P11712	CYP2C9	1	3.29008	-1.65779	0.67343	-0.358388	0.0110648	0.0104237
3-ketoacyl-CoA thiolase, peroxisomal	P09110	ACAA1	26	5.19653	-1.72749	0.840473	-0.264383	0.457697	-0.144136
Monoacylglycerol lipase ABHD6	Q9BV23	ABHD6	8	2.62884	-1.75197	0.531235	-0.307128	0.0344427	0.0223426
Sulfotransferase family cytosolic 1B member 1	O43704	SULT1B1	12	4.55284	-1.76272	0.0481495	0.0293414	1.63629	0.324934
UDP-glucuronosyltransferase 1-1	P22309;P19224;P35504;P22310	UGT1A1	12	3.97965	-1.80276	0.0188396	0.0124857	0.507704	0.278851
Sorbitol dehydrogenase	Q00796	SORD	18	3.28539	-1.863	0.28342	0.300208	0.145299	-0.201571
Phosphoenolpyruvate carboxykinase, cytosolic [GTP]	P35558	PCK1	17	2.62874	-1.88909	0.365802	0.249675	0.151623	0.0892735
UDP-glucuronosyltransferase 2B7	P16662	UGT2B7	8	3.87931	-2.04808	0.42098	-0.253033	0.165762	0.0924082
Angiotensin-converting enzyme	P12821	ACE	11	2.39401	-2.1031	0.340229	-0.471608	0.00322645	-0.00841007
Alcohol dehydrogenase 6	P28332	ADH6	7	2.25006	-2.1323	0.0970304	0.173349	0.395771	0.608153
Solute carrier family 2, facilitated glucose transporter member 2	P11168	SLC2A2	4	2.91462	-2.31058	0.10802	-0.0867655	0.103155	0.077373
Epoxide hydrolase 1	P07099	EPHX1	24	3.61985	-2.32671	1.35199	-0.706498	0.205837	-0.0943072
Bile salt sulfotransferase	Q06520	SULT2A1	16	2.82901	-2.35075	0.799042	-0.54601	0.206932	0.1207
Apolipoprotein C-III	P02656	APOC3	3	2.45068	-2.66636	0.178024	0.229082	1.40635	-0.990501
Pyruvate kinase PKLR	P30613	PKLR	14	2.9737	-3.10819	0.324621	-0.239501	0.0856748	-0.0767003
Cytochrome P450 3A4	P08684;P24462	CYP3A4	27	3.85775	-3.39005	0.219829	-0.0763157	0.446044	-0.245038
Hydroxymethylglutaryl-CoA synthase, mitochondrial	P54868	HMGCS2	40	2.37158	-3.70082	0.520734	-0.390987	0.746509	-0.269598
Cytochrome P450 3A5	P20815	CYP3A5	15	3.33797	-4.011	0.232929	0.356543	0.178306	-0.438549
