# Supplementary material for: In Well‐Treated Celiac Patients Low‐Level Mucosal Inflammation Predicts Response to 14‐day Gluten Challenge
Source: Adv Sci (Weinh). 2021 Jan 4;8(4):2003526. doi: 10.1002/advs.202003526 (PMC7887593; doi:10.1002/advs.202003526)
Supplement: Supplementary file 3 — Supplemental Table 3 [file ADVS-8-2003526-s003.xlsx]

## Sheet: Overview
	Sheet	Info	Statistics
	Pathway enrichment	2D categorical enrichment for biological pathways based on t-test fold difference in expression BR_BNR vs AR_BR	MANOVA test based on rank, Benjamini-Hochberg adjustment for multiple testing, FDR = 0.02 (see Cox and Mann BMC Bioinformatics 2012, 13(Suppl 16):S12)
	Shared_Up_ANOVA	Comparison of expression between responder grops for proteins that map to Shared UP GOBP pathway	ANOVA and Tukey’s honest significance test, FDR = 0.05
	Shared_Down_ANOVA	Comparison of expression between responder grops for proteins that map to Shared DOWN GOBP pathway	ANOVA and Tukey’s honest significance test, FDR = 0.05

## Sheet: Pathway enrichment
Type	Pathway name	Pathway size (# genes)	A_R_B_R Student's T-test Difference	B_R_B_NR Student's T-test Difference	P-value	Benj. Hoch. FDR	Shared Up or Down
GOMF name	TAP binding	7	0.94064	0.841707	0.000259083	0.0134324	Shared Up
GOBP name	antigen processing and presentation of exogenous peptide antigen via MHC class I, TAP-independent	6	0.926467	0.904087	0.000531777	0.0157996	Shared Up
KEGG name	Allograft rejection	7	0.865308	0.692115	0.00130823	0.0124524	Shared Up
KEGG name	Autoimmune thyroid disease	7	0.865308	0.692115	0.00130823	0.0120077	Shared Up
KEGG name	Graft-versus-host disease	7	0.865308	0.692115	0.00130823	0.0115936	Shared Up
GOBP name	cellular response to type I interferon	12	0.857023	0.491569	0.000129874	0.00480683	Shared Up
GOBP name	response to type I interferon	12	0.857023	0.491569	0.000129874	0.00477952	Shared Up
GOBP name	type I interferon-mediated signaling pathway	12	0.857023	0.491569	0.000129874	0.00475252	Shared Up
GOMF name	peptide antigen binding	11	0.763477	0.668199	0.000233429	0.0131109	Shared Up
KEGG name	DNA replication	12	0.756619	0.232232	0.00131077	0.0112289
GOCC name	MHC protein complex	11	0.728678	0.67762	0.000312864	0.00540894	Shared Up
GOBP name	interferon-gamma-mediated signaling pathway	17	0.69531	0.662338	1.52259e-05	0.000758599	Shared Up
GOBP name	rRNA metabolic process	34	0.670092	0.276818	1.28883e-06	8.34774e-05	Shared Up
GOBP name	rRNA processing	34	0.670092	0.276818	1.28883e-06	8.26509e-05	Shared Up
GOCC name	cytosolic large ribosomal subunit	44	0.662731	0.251984	5.9564e-08	2.97489e-06	Shared Up
GOBP name	viral transcription	81	0.653864	0.245601	4.31211e-13	7.97986e-11
KEGG name	Ribosome	75	0.652349	0.239719	3.67439e-12	9.44319e-10
GOBP name	nuclear-transcribed mRNA catabolic process, nonsense-mediated decay	89	0.631082	0.257388	1.93179e-13	3.79157e-11	Shared Up
GOBP name	cellular response to interferon-gamma	23	0.622373	0.479576	3.59134e-05	0.00156115	Shared Up
GOBP name	cellular component biogenesis at cellular level	22	0.606748	0.172506	0.000499386	0.0150443
GOBP name	ribonucleoprotein complex biogenesis	22	0.606748	0.172506	0.000499386	0.0149747
GOBP name	nuclear-transcribed mRNA catabolic process	104	0.59888	0.246823	5.08482e-14	1.31738e-11
GOBP name	RNA catabolic process	114	0.591174	0.254003	6.21725e-15	1.83041e-12
GOCC name	large ribosomal subunit	54	0.588069	0.201812	1.19928e-07	5.67451e-06
GOBP name	mRNA catabolic process	107	0.586002	0.239496	8.50431e-14	1.89939e-11
KEGG name	Cell cycle - yeast	15	0.585322	0.481122	0.001333	0.011051	Shared Up
GOBP name	cotranslational protein targeting to membrane	95	0.583142	0.233699	2.69762e-12	4.16012e-10
GOBP name	SRP-dependent cotranslational protein targeting to membrane	95	0.583142	0.233699	2.69762e-12	4.06337e-10
GOBP name	establishment of protein localization in endoplasmic reticulum	98	0.579871	0.23018	1.71618e-12	2.85018e-10
GOBP name	protein targeting to ER	98	0.579871	0.23018	1.71618e-12	2.77893e-10
KEGG name	Antigen processing and presentation	28	0.579095	0.545815	4.36084e-06	0.000186789	Shared Up
GOBP name	viral infectious cycle	98	0.578314	0.2445	1.6005e-12	2.72801e-10
GOMF name	antigen binding	36	0.575028	0.744393	5.21132e-10	1.17081e-07	Shared Up
GOCC name	integral to lumenal side of endoplasmic reticulum membrane	14	0.566467	0.732457	0.000143003	0.00273531	Shared Up
KEGG name	Cell adhesion molecules (CAMs)	14	0.559653	0.581052	0.00099701	0.0102493	Shared Up
GOBP name	response to interferon-gamma	25	0.558773	0.488693	5.10846e-05	0.00210748	Shared Up
GOCC name	cytosolic small ribosomal subunit	34	0.558476	0.219459	5.9736e-05	0.00127864
GOBP name	protein targeting to membrane	106	0.553894	0.208081	3.05422e-12	4.49596e-10
GOMF name	helicase activity	35	0.539818	0.18835	9.05822e-05	0.00538698
GOBP name	ncRNA processing	47	0.53632	0.226189	5.46927e-06	0.000308039
GOBP name	defense response to virus	18	0.533669	0.616327	0.000157616	0.00554826	Shared Up
GOCC name	extracellular matrix part	25	0.525347	-0.182379	0.000146317	0.00274039
GOBP name	DNA replication	32	0.519551	0.273451	0.000198301	0.00679574	Shared Up
GOMF name	structural constituent of ribosome	104	0.509181	0.196923	2.198e-10	5.55544e-08
GOBP name	viral reproductive process	124	0.504881	0.236036	3.52585e-12	5.07487e-10
GOBP name	cellular process involved in reproduction	119	0.484721	0.206186	8.97613e-11	1.09695e-08
GOBP name	mRNA metabolic process	235	0.483107	0.24694	0	0
GOBP name	cytokine-mediated signaling pathway	55	0.469701	0.367669	1.40314e-06	8.90991e-05	Shared Up
GOBP name	translational termination	119	0.465855	0.188055	5.55639e-10	5.80463e-08
GOCC name	catalytic step 2 spliceosome	51	0.46318	0.216336	3.84327e-05	0.000885922
KEGG name	RNA transport	54	0.458944	0.271505	1.43453e-05	0.000283596	Shared Up
GOBP name	translational elongation	125	0.45494	0.187173	5.38834e-10	5.72136e-08
GOBP name	translational initiation	150	0.451482	0.216338	9.45621e-12	1.33148e-09
GOBP name	cellular protein complex disassembly	129	0.44691	0.179215	6.46379e-10	6.44092e-08
GOBP name	protein complex disassembly	129	0.44691	0.179215	6.46379e-10	6.34333e-08
GOBP name	translation	185	0.444941	0.214465	1.13243e-13	2.44491e-11
GOCC name	ribonucleoprotein complex	287	0.442318	0.223067	0	0
GOBP name	macromolecule biosynthetic process	382	0.435554	0.157721	0	0
GOBP name	cellular macromolecule biosynthetic process	375	0.434078	0.175951	0	0
GOBP name	establishment of protein localization to organelle	142	0.432068	0.13767	5.78561e-10	5.94816e-08
GOBP name	ncRNA metabolic process	81	0.431663	0.141723	2.38657e-06	0.000145829
GOCC name	nuclear chromosome part	51	0.431431	0.200687	0.000127994	0.00255703
GOBP name	immune effector process	58	0.428918	0.454199	2.39411e-07	1.74232e-05	Shared Up
GOBP name	transcription from RNA polymerase II promoter	48	0.428852	0.196926	0.000223988	0.00759565
GOBP name	cellular macromolecular complex disassembly	136	0.425038	0.189497	1.29784e-09	1.23619e-07
GOBP name	macromolecular complex disassembly	136	0.425038	0.189497	1.29784e-09	1.21828e-07
GOMF name	RNA binding	272	0.424415	0.196998	0	0
GOBP name	cellular macromolecule catabolic process	220	0.418315	0.156269	1.25677e-13	2.62584e-11
GOBP name	RNA processing	183	0.418167	0.223296	2.2069e-12	3.48637e-10
GOMF name	nucleic acid binding	401	0.415194	0.20947	0	0
GOCC name	small ribosomal subunit	47	0.414763	0.157747	0.000492002	0.00789839
GOBP name	viral reproduction	243	0.414663	0.188403	6.43929e-15	1.81336e-12
GOBP name	nucleic acid metabolic process	486	0.412879	0.203489	0	0
GOBP name	ribonucleoprotein complex assembly	65	0.411293	0.260433	1.59756e-05	0.000789878	Shared Up
GOBP name	RNA metabolic process	421	0.406732	0.197782	0	0
GOCC name	spliceosomal complex	72	0.406042	0.196577	1.81363e-05	0.000543485
KEGG name	Spliceosome	71	0.405154	0.197189	2.13287e-05	0.000391534
GOBP name	gene expression	343	0.396059	0.174439	0	0
GOBP name	RNA splicing, via transesterification reactions	100	0.394705	0.202387	8.48601e-07	5.78567e-05
GOBP name	nuclear mRNA splicing, via spliceosome	99	0.394544	0.20206	9.7278e-07	6.56322e-05
GOBP name	RNA splicing, via transesterification reactions with bulged adenosine as nucleophile	99	0.394544	0.20206	9.7278e-07	6.49556e-05
GOBP name	cellular response to cytokine stimulus	86	0.389309	0.212071	5.33555e-06	0.000303144
GOBP name	RNA splicing	125	0.38618	0.226728	4.23133e-08	3.51363e-06
GOBP name	ribonucleoprotein complex subunit organization	67	0.385882	0.254421	3.40061e-05	0.00148823	Shared Up
GOBP name	RNA biosynthetic process	264	0.385861	0.143185	1.26121e-13	2.55277e-11
GOBP name	protein targeting	178	0.384935	0.158898	5.81896e-10	5.88897e-08
GOBP name	mRNA transport	46	0.384187	0.251687	0.000618026	0.0178703	Shared Up
GOBP name	cellular component disassembly	201	0.383279	0.187097	3.37981e-11	4.3782e-09
GOBP name	cellular component disassembly at cellular level	201	0.383279	0.187097	3.37981e-11	4.29236e-09
GOMF name	structural molecule activity	205	0.38136	0.103601	9.48814e-11	3.1975e-08
GOBP name	complement activation, classical pathway	17	0.378003	0.790384	4.22748e-05	0.00181334	Shared Up
GOCC name	ribosome	53	0.370705	0.213085	0.000566803	0.00893958
GOCC name	chromosomal part	96	0.365369	0.107723	1.55714e-05	0.000482713
GOBP name	mRNA processing	135	0.364119	0.218928	7.39801e-08	6.06543e-06
GOBP name	establishment of RNA localization	54	0.363704	0.209299	0.000641616	0.0183883
GOBP name	nucleic acid transport	54	0.363704	0.209299	0.000641616	0.0183073
GOBP name	RNA transport	54	0.363704	0.209299	0.000641616	0.018227
GOBP name	cellular macromolecular complex subunit organization	294	0.363053	0.18455	6.57252e-14	1.63732e-11
GOBP name	macromolecule catabolic process	246	0.355068	0.115935	5.42557e-11	6.75797e-09
GOBP name	macromolecule metabolic process	1029	0.354619	0.201165	0	0
GOBP name	humoral immune response	35	0.353434	0.61797	2.62558e-06	0.000157462	Shared Up
GOBP name	cellular macromolecule metabolic process	948	0.348988	0.185966	0	0
GOBP name	complement activation	18	0.344184	0.800736	2.35525e-05	0.00107429	Shared Up
GOBP name	DNA metabolic process	107	0.343483	0.174852	1.01021e-05	0.000536321
GOBP name	mitotic cell cycle	111	0.342535	0.030453	1.04202e-05	0.00054871
GOBP name	transcription, DNA-dependent	154	0.342465	0.0867994	3.92937e-07	2.73661e-05
GOCC name	nucleoplasm part	120	0.341659	0.152306	4.75747e-06	0.000158406
GOMF name	DNA binding	161	0.338126	0.191384	8.03637e-08	1.62495e-05
GOCC name	nucleolus	208	0.335724	0.163159	4.16399e-09	2.87956e-07
GOBP name	response to cytokine stimulus	100	0.326502	0.213255	2.17876e-05	0.00100799
GOBP name	nuclear transport	64	0.324653	0.291947	0.000159473	0.00558329	Shared Up
GOBP name	nucleocytoplasmic transport	64	0.324653	0.291947	0.000159473	0.00555327	Shared Up
GOBP name	reproductive process	214	0.311736	0.165698	2.33023e-08	1.96011e-06
GOCC name	cell-substrate junction	178	0.306581	0.117745	9.97893e-07	4.07775e-05
GOBP name	response to other organism	78	0.304969	0.204379	0.000407651	0.0124545
GOCC name	integral to endoplasmic reticulum membrane	31	0.304949	0.431644	0.00124405	0.0186401	Shared Up
GOCC name	intrinsic to endoplasmic reticulum membrane	31	0.304949	0.431644	0.00124405	0.0183345	Shared Up
GOBP name	regulation of translation	88	0.304169	0.21479	0.000150022	0.00533898
GOCC name	cell-substrate adherens junction	177	0.303981	0.112987	1.36717e-06	5.34386e-05
GOCC name	focal adhesion	177	0.303981	0.112987	1.36717e-06	5.1212e-05
GOBP name	protein activation cascade	21	0.296645	0.821274	3.46183e-06	0.000200199	Shared Up
GOBP name	cell cycle	148	0.294224	0.0199288	1.33868e-05	0.000677395
GOCC name	nuclear part	723	0.29361	0.144558	0	0
GOCC name	intracellular non-membrane-bounded organelle	529	0.288328	0.0941056	2.81775e-13	3.16644e-11
GOCC name	non-membrane-bounded organelle	529	0.288328	0.0941056	2.81775e-13	2.81462e-11
GOCC name	nuclear body	77	0.288231	0.16392	0.001344	0.0191786
GOCC name	adherens junction	193	0.284632	0.10991	2.45143e-06	8.81533e-05
GOBP name	nucleobase-containing compound metabolic process	615	0.283897	0.119652	1.68754e-14	4.55425e-12
GOBP name	chromosome organization	87	0.278457	0.214502	0.000397392	0.0121986
GOCC name	anchoring junction	200	0.277305	0.118267	2.67356e-06	9.24433e-05
GOCC name	macromolecular complex	979	0.274607	0.129761	0	0
GOBP name	protein metabolic process	671	0.271343	0.167258	2.22045e-15	6.84849e-13
GOBP name	cellular protein metabolic process	585	0.271227	0.139918	2.08056e-13	3.96346e-11
GOBP name	macromolecular complex subunit organization	415	0.269735	0.119671	2.93562e-10	3.22271e-08
GOBP name	cellular macromolecular complex assembly	163	0.269262	0.182913	8.4252e-06	0.00045475
GOBP name	response to DNA damage stimulus	119	0.26324	0.0739974	0.000582321	0.0169896
GOBP name	positive regulation of immune response	112	0.261336	0.207313	0.000150213	0.00531657
GOBP name	cell cycle process	169	0.259251	0.0681546	6.41781e-05	0.00256594
GOBP name	immune response	195	0.254713	0.194902	2.13546e-06	0.000131727
GOBP name	positive regulation of immune system process	137	0.253742	0.197248	5.75205e-05	0.00234315
GOBP name	intracellular protein transport	264	0.251951	0.165141	2.63134e-07	1.89369e-05
GOBP name	cellular component organization or biogenesis at cellular level	738	0.246788	0.132656	5.21139e-13	9.37615e-11
GOBP name	regulation of macromolecule biosynthetic process	346	0.246443	0.104004	1.10524e-07	8.5222e-06
GOBP name	cellular component organization at cellular level	737	0.245774	0.132883	6.35492e-13	1.11245e-10
GOBP name	protein complex subunit organization	323	0.243785	0.0798363	4.65058e-07	3.20445e-05
GOBP name	protein folding	87	0.240338	0.259615	0.00039103	0.0120605
GOBP name	regulation of cellular macromolecule biosynthetic process	337	0.239739	0.110008	2.74832e-07	1.95614e-05
GOBP name	cellular component organization or biogenesis	895	0.234384	0.15519	6.88338e-14	1.65125e-11
GOBP name	posttranscriptional regulation of gene expression	135	0.234376	0.225614	5.7581e-05	0.00233095
GOBP name	cellular component organization	894	0.233399	0.155376	8.26006e-14	1.91073e-11
GOCC name	nucleoplasm	510	0.229087	0.11669	4.4976e-09	2.8881e-07
GOBP name	regulation of immune response	135	0.224334	0.24321	4.24505e-05	0.00180889
GOBP name	cellular component assembly at cellular level	263	0.223329	0.166986	2.39717e-06	0.000145107
GOCC name	cell junction	256	0.22166	0.112136	2.07689e-05	0.000549153
GOBP name	immune system process	320	0.219965	0.188115	1.09176e-07	8.51966e-06
GOBP name	innate immune response	170	0.218384	0.166165	0.000144898	0.00524305
GOBP name	regulation of RNA metabolic process	300	0.217487	0.101017	9.22645e-06	0.000493882
GOCC name	nucleus	704	0.216698	0.0992797	1.00088e-09	7.49827e-08
GOBP name	positive regulation of response to stimulus	217	0.216392	0.130986	7.19668e-05	0.00284225
GOBP name	regulation of gene expression	422	0.215556	0.125829	1.67413e-07	1.24636e-05
GOBP name	defense response	228	0.211361	0.163809	2.30444e-05	0.00105857
GOBP name	negative regulation of macromolecule metabolic process	229	0.209059	0.100268	0.000148965	0.00533064
GOBP name	regulation of biological process	1254	0.2065	0.135344	1.18927e-11	1.60477e-09
GOBP name	regulation of nucleobase-containing compound metabolic process	367	0.204833	0.0914994	5.8893e-06	0.000328836
GOBP name	regulation of nitrogen compound metabolic process	407	0.203038	0.0683642	3.96191e-06	0.000227091
GOBP name	regulation of macromolecule metabolic process	589	0.200333	0.0961942	8.85696e-08	7.08229e-06
GOBP name	regulation of cellular biosynthetic process	373	0.198327	0.0782839	1.21039e-05	0.000627175
GOBP name	regulation of transcription, DNA-dependent	257	0.196997	0.0749992	0.000218879	0.00746147
GOBP name	protein transport	365	0.194827	0.15165	1.63893e-06	0.000102071
GOBP name	establishment of protein localization	383	0.19374	0.149388	1.25457e-06	8.29166e-05
GOBP name	regulation of biosynthetic process	383	0.191921	0.0831285	1.66435e-05	0.000816665
GOBP name	regulation of cellular process	1152	0.19184	0.100319	1.68431e-09	1.55847e-07
GOCC name	cytoplasm	938	0.18873	0.069868	1.97926e-08	1.1121e-06
GOBP name	regulation of immune system process	211	0.18859	0.192601	4.18717e-05	0.00180802
GOBP name	establishment of localization in cell	463	0.179455	0.123689	2.91485e-06	0.000171632
GOBP name	negative regulation of metabolic process	246	0.177283	0.0994221	0.000704102	0.0195728
GOBP name	intracellular transport	399	0.17554	0.116942	1.91899e-05	0.000894195
GOBP name	cell surface receptor linked signaling pathway	275	0.173174	0.138652	0.000141253	0.00513987
GOBP name	regulation of primary metabolic process	600	0.165789	0.0893736	6.52772e-06	0.000358306
GOCC name	extracellular region	152	0.163697	0.237572	0.000137784	0.00269278
GOBP name	regulation of cellular metabolic process	618	0.161611	0.0617804	1.74052e-05	0.000835063
GOBP name	biological regulation	1346	0.160929	0.110454	1.26833e-07	9.66468e-06
GOBP name	regulation of protein metabolic process	314	0.158843	0.0918782	0.000691276	0.0192991
GOBP name	cellular component assembly	369	0.155683	0.104767	0.000236592	0.00793993
GOBP name	cellular nitrogen compound metabolic process	784	0.150581	0.0188681	1.68947e-05	0.000822759
GOBP name	regulation of metabolic process	739	0.150382	0.0732676	1.70049e-05	0.000821944
GOBP name	signal transduction	538	0.146926	0.138134	6.15402e-06	0.00034068
GOBP name	regulation of response to stimulus	387	0.144955	0.135683	8.89073e-05	0.00342769
GOBP name	negative regulation of biological process	533	0.144427	0.10189	6.81671e-05	0.0027087
GOBP name	nitrogen compound metabolic process	807	0.141414	0.0171721	4.70226e-05	0.00196494
GOBP name	positive regulation of biological process	617	0.141183	0.0781413	0.00010257	0.00390791
GOCC name	protein complex	740	0.139983	0.059695	7.72287e-05	0.00161462
GOBP name	negative regulation of cellular process	486	0.139006	0.0814098	0.000388266	0.0120904
GOBP name	cellular response to stimulus	724	0.135714	0.107516	1.79968e-05	0.000857098
GOCC name	intracellular organelle part	1638	0.134686	0.0286648	0.000152231	0.00279298
GOMF name	binding	1666	0.128754	0.0827729	0.000118268	0.00683251
GOCC name	organelle part	1650	0.127832	0.0288417	0.000349368	0.00592608
GOCC name	blood microparticle	51	0.121755	0.453747	8.06013e-05	0.00164683
GOCC name	cytosol	853	0.110037	0.0467323	0.00130664	0.0189462
GOBP name	response to stimulus	978	0.108737	0.102588	8.0125e-05	0.00312632
GOMF name	protein binding	812	0.106883	0.0907215	0.000363683	0.0179358
GOBP name	receptor-mediated endocytosis	57	0.103222	0.386989	0.000389628	0.0120747
GOBP name	establishment of localization	730	0.102646	0.127039	5.13862e-05	0.00210651
GOBP name	transport	711	0.0988741	0.118591	0.000148915	0.00535846
GOCC name	cytoplasmic vesicle part	131	0.0579085	0.234089	0.00137929	0.0193747
GOCC name	cytoplasmic membrane-bounded vesicle lumen	30	-0.0760741	0.466189	0.0006624	0.0102672
GOCC name	vesicle lumen	30	-0.0760741	0.466189	0.0006624	0.0100932
GOBP name	catabolic process	495	-0.0928309	-0.136617	0.000286144	0.00917504
KEGG name	Complement and coagulation cascades	10	-0.107185	0.79198	0.000906051	0.0101241
GOCC name	cytoplasmic part	1791	-0.124746	-0.133283	1.89203e-05	0.000548688
GOCC name	organelle membrane	680	-0.154712	-0.0672837	1.93241e-05	0.000542886
GOCC name	membrane part	743	-0.155911	-0.0135116	9.85976e-06	0.000316569
GOCC name	integral to membrane	399	-0.179392	-0.0286489	5.17135e-05	0.00113391
GOCC name	intrinsic to membrane	404	-0.181876	-0.0302376	3.75229e-05	0.000887713
GOMF name	transferase activity	239	-0.190801	-0.117273	0.000248806	0.0135969
GOMF name	metal ion binding	459	-0.196579	-0.0789634	2.38735e-06	0.000301702
GOMF name	cation binding	465	-0.198618	-0.0770478	1.73791e-06	0.00023427
GOMF name	ion binding	469	-0.201289	-0.0791888	1.13484e-06	0.000176511
GOBP name	cellular nitrogen compound biosynthetic process	116	-0.235411	-0.213038	0.000258429	0.00854001
GOBP name	chemical homeostasis	139	-0.244061	0.0258898	0.000239925	0.00801027
GOMF name	transition metal ion binding	176	-0.251423	-0.0939897	7.00753e-05	0.0042937
GOBP name	ion transport	110	-0.256987	0.00901165	0.000717633	0.0197792
GOBP name	nucleobase-containing small molecule metabolic process	129	-0.25747	-0.163016	0.000178716	0.00619007
GOBP name	nucleoside phosphate metabolic process	112	-0.259497	-0.18623	0.000267203	0.00869685
GOBP name	nucleotide metabolic process	112	-0.259497	-0.18623	0.000267203	0.00865337
GOBP name	carbohydrate metabolic process	194	-0.261594	-0.107996	1.34005e-05	0.00067283
GOBP name	cellular amino acid metabolic process	149	-0.271305	-0.233804	3.25146e-06	0.000189727
GOCC name	membrane-enclosed lumen	255	-0.278453	-0.172817	2.97831e-08	1.575e-06
GOCC name	organelle lumen	236	-0.279645	-0.159078	1.251e-07	5.62324e-06
GOBP name	cation homeostasis	81	-0.27989	0.0965493	0.000326873	0.0103782
GOBP name	cellular carbohydrate metabolic process	161	-0.285219	-0.150256	8.01558e-06	0.000436276
GOBP name	amine metabolic process	185	-0.286652	-0.226323	1.35497e-07	1.02048e-05
GOMF name	catalytic activity	1074	-0.289535	-0.248883	0	0
GOCC name	intracellular organelle lumen	216	-0.30063	-0.227588	4.59041e-09	2.75118e-07
GOBP name	carboxylic acid biosynthetic process	71	-0.303732	-0.234353	0.000458953	0.013956
GOBP name	organic acid biosynthetic process	71	-0.303732	-0.234353	0.000458953	0.0138908
GOMF name	substrate-specific transporter activity	144	-0.304904	0.016513	4.27147e-06	0.000508054
GOCC name	mitochondrion	434	-0.306213	-0.213135	2.66454e-15	4.79083e-13
GOMF name	transporter activity	175	-0.307677	0.00700122	4.66915e-07	7.86752e-05
GOBP name	cellular amine metabolic process	166	-0.309727	-0.235462	8.70678e-08	7.04922e-06
GOBP name	small molecule biosynthetic process	130	-0.312286	-0.21709	2.8914e-06	0.000171813
GOBP name	hexose metabolic process	87	-0.323422	-0.24261	4.42629e-05	0.00186163
GOBP name	monosaccharide metabolic process	104	-0.327349	-0.218211	1.30072e-05	0.000663366
GOBP name	heterocycle metabolic process	166	-0.328111	-0.170661	1.86789e-07	1.37481e-05
GOMF name	transmembrane transporter activity	119	-0.345266	-0.0358825	4.58135e-06	0.000514639
GOBP name	glucose metabolic process	71	-0.347162	-0.282662	4.39586e-05	0.00186092	Shared Down
GOCC name	organelle inner membrane	223	-0.356888	-0.225763	1.47184e-11	1.2029e-09
GOMF name	substrate-specific transmembrane transporter activity	105	-0.357335	-0.0413389	8.22192e-06	0.000874985
GOBP name	organophosphate metabolic process	54	-0.361765	-0.257825	0.000363524	0.0114856	Shared Down
GOMF name	lyase activity	58	-0.362863	-0.322309	6.23093e-05	0.00406417	Shared Down
GOMF name	ion transmembrane transporter activity	84	-0.368658	-0.0517755	3.86197e-05	0.00269273
GOCC name	mitochondrial inner membrane	213	-0.387306	-0.241279	7.77156e-13	6.98663e-11
GOMF name	inorganic cation transmembrane transporter activity	55	-0.388026	-0.0340493	0.000383708	0.0180432
GOBP name	coenzyme metabolic process	94	-0.388284	-0.296196	2.87704e-07	2.0255e-05	Shared Down
GOCC name	mitochondrial membrane	249	-0.388667	-0.234875	1.59872e-14	2.39542e-12
GOBP name	cofactor metabolic process	120	-0.39417	-0.296687	5.17732e-09	4.72303e-07
KEGG name	Huntington's disease	87	-0.39707	-0.19068	4.37019e-06	0.000160448
GOMF name	cation transmembrane transporter activity	65	-0.399428	-0.0249745	6.64242e-05	0.00419718
GOBP name	alcohol catabolic process	44	-0.405104	-0.229122	0.000605613	0.0175899
GOBP name	oxidoreduction coenzyme metabolic process	33	-0.405161	-0.416663	0.00028534	0.00919475	Shared Down
KEGG name	Alzheimer's disease	82	-0.405359	-0.200889	4.8097e-06	0.000137344
GOCC name	mitochondrial part	354	-0.405663	-0.287011	0	0
GOBP name	alcohol metabolic process	170	-0.408147	-0.244668	1.5137e-11	2.00086e-09
GOMF name	oxidoreductase activity, acting on CH-OH group of donors	66	-0.412474	-0.252495	1.5017e-05	0.00151822	Shared Down
GOMF name	oxidoreductase activity, acting on the CH-OH group of donors, NAD or NADP as acceptor	63	-0.413343	-0.236142	2.85993e-05	0.00206528
GOBP name	regulation of hormone levels	47	-0.41442	-0.153016	0.000506126	0.0151068
KEGG name	Arginine and proline metabolism	29	-0.416973	-0.422229	0.000511868	0.00626429	Shared Down
GOBP name	small molecule metabolic process	716	-0.420681	-0.298297	0	0
GOBP name	generation of precursor metabolites and energy	136	-0.423702	-0.26916	1.78423e-10	2.02745e-08
GOBP name	cellular aromatic compound metabolic process	65	-0.425093	-0.211708	1.833e-05	0.000860312
GOMF name	electron carrier activity	41	-0.437136	-0.242179	0.000366525	0.0176455
GOMF name	cofactor binding	118	-0.437831	-0.356866	3.2806e-11	1.32667e-08
GOCC name	mitochondrial membrane part	80	-0.441663	-0.260026	4.20005e-07	1.79802e-05	Shared Down
GOBP name	glycerolipid metabolic process	57	-0.442229	-0.283699	1.27021e-05	0.000652951	Shared Down
KEGG name	Parkinson's disease	79	-0.442548	-0.25354	5.33702e-07	2.74323e-05	Shared Down
GOMF name	NAD binding	34	-0.444552	-0.366741	0.000249309	0.0132659	Shared Down
GOBP name	organic acid metabolic process	290	-0.44872	-0.309986	0	0
GOBP name	carboxylic acid metabolic process	286	-0.449111	-0.312681	0	0
GOBP name	oxoacid metabolic process	286	-0.449111	-0.312681	0	0
GOBP name	cellular ketone metabolic process	293	-0.452127	-0.328303	0	0
GOCC name	mitochondrial matrix	125	-0.464116	-0.393264	1.90736e-13	2.4496e-11
GOBP name	lipid metabolic process	235	-0.465329	-0.294429	0	0
GOBP name	cellular amino acid catabolic process	48	-0.466044	-0.436297	1.5264e-06	9.59851e-05	Shared Down
GOCC name	microbody	49	-0.469596	-0.204992	4.74625e-05	0.00106672
KEGG name	Pyruvate metabolism	28	-0.470028	-0.344757	0.000722603	0.00844132	Shared Down
GOCC name	mitochondrial respiratory chain complex I	35	-0.475583	-0.441187	2.96216e-05	0.000760852	Shared Down
GOCC name	NADH dehydrogenase complex	35	-0.475583	-0.441187	2.96216e-05	0.000739717	Shared Down
GOCC name	respiratory chain complex I	35	-0.475583	-0.441187	2.96216e-05	0.000719725	Shared Down
GOMF name	coenzyme binding	94	-0.478843	-0.376679	1.34105e-10	3.87372e-08	Shared Down
GOBP name	cellular lipid metabolic process	186	-0.480967	-0.304735	0	0
GOMF name	hydrogen ion transmembrane transporter activity	37	-0.484077	-0.136802	0.000329299	0.0166461
GOMF name	NADH dehydrogenase (quinone) activity	32	-0.488512	-0.48701	2.16012e-05	0.00207989	Shared Down
GOMF name	NADH dehydrogenase (ubiquinone) activity	32	-0.488512	-0.48701	2.16012e-05	0.00198535	Shared Down
GOMF name	NADH dehydrogenase activity	32	-0.488512	-0.48701	2.16012e-05	0.00189903	Shared Down
GOBP name	acetyl-CoA metabolic process	28	-0.492845	-0.300746	0.00070897	0.0196239	Shared Down
GOMF name	oxidoreductase activity, acting on NADH or NADPH	55	-0.495987	-0.41137	1.91807e-07	3.52577e-05	Shared Down
GOMF name	oxidoreductase activity	255	-0.496649	-0.28199	0	0
GOBP name	amine catabolic process	52	-0.500638	-0.457614	1.02439e-07	8.09142e-06	Shared Down
KEGG name	Oxidative phosphorylation	76	-0.501051	-0.298336	1.89048e-08	2.42926e-06	Shared Down
GOBP name	vitamin metabolic process	46	-0.501309	-0.199248	2.85559e-05	0.0012934
GOBP name	triglyceride metabolic process	29	-0.502897	-0.276486	0.000558185	0.0165085	Shared Down
GOBP name	mitochondrial electron transport, NADH to ubiquinone	32	-0.506693	-0.476602	1.82454e-05	0.000862595	Shared Down
GOMF name	vitamin binding	31	-0.508612	-0.437543	4.63285e-05	0.00312254	Shared Down
GOMF name	iron ion binding	41	-0.51042	0.043279	2.27184e-05	0.00183746
GOBP name	steroid metabolic process	60	-0.512898	-0.102787	1.26042e-06	8.2462e-05
GOMF name	monovalent inorganic cation transmembrane transporter activity	45	-0.516349	-0.082794	2.1772e-05	0.00183429
GOBP name	acylglycerol metabolic process	30	-0.519742	-0.297473	0.000259517	0.00853246	Shared Down
GOBP name	neutral lipid metabolic process	30	-0.519742	-0.297473	0.000259517	0.00848936	Shared Down
GOMF name	oxidoreductase activity, acting on NADH or NADPH, quinone or similar compound as acceptor	43	-0.520483	-0.422653	1.58504e-06	0.000228926	Shared Down
GOCC name	microbody part	33	-0.524584	-0.231855	0.000182126	0.00327463
GOCC name	peroxisomal part	33	-0.524584	-0.231855	0.000182126	0.00321042
KEGG name	Tryptophan metabolism	22	-0.528051	-0.142356	0.00247773	0.0172102
GOMF name	flavin adenine dinucleotide binding	30	-0.528981	-0.472367	2.28754e-05	0.001779	Shared Down
GOCC name	peroxisome	42	-0.530402	-0.233821	1.99401e-05	0.000543217
KEGG name	Starch and sucrose metabolism	21	-0.536798	-0.376656	0.000946786	0.0101385	Shared Down
GOBP name	oxidation-reduction process	222	-0.541692	-0.282942	0	0
GOBP name	fatty acid metabolic process	85	-0.554189	-0.380514	9.8952e-12	1.36364e-09	Shared Down
KEGG name	Propanoate metabolism	24	-0.554447	-0.384594	0.000273396	0.00351314	Shared Down
GOMF name	oxidoreductase activity, acting on the CH-CH group of donors	33	-0.554823	-0.369912	2.38868e-05	0.00178886	Shared Down
GOBP name	small molecule catabolic process	136	-0.557786	-0.403666	0	0
GOBP name	monocarboxylic acid metabolic process	132	-0.563647	-0.345157	0	0
GOBP name	acetyl-CoA catabolic process	23	-0.566861	-0.356865	0.000373709	0.0117501	Shared Down
GOBP name	tricarboxylic acid cycle	23	-0.566861	-0.356865	0.000373709	0.0116933	Shared Down
GOBP name	electron transport chain	75	-0.570505	-0.349214	1.42171e-10	1.70526e-08	Shared Down
GOBP name	respiratory electron transport chain	75	-0.570505	-0.349214	1.42171e-10	1.67425e-08	Shared Down
KEGG name	Citrate cycle (TCA cycle)	27	-0.572041	-0.355677	0.000104681	0.00149461	Shared Down
GOBP name	xenobiotic metabolic process	66	-0.58216	-0.169544	7.92274e-09	7.12717e-07
KEGG name	Peroxisome	35	-0.587336	-0.298269	1.16988e-05	0.000250548	Shared Down
GOBP name	hormone metabolic process	37	-0.589787	-0.19483	1.11221e-05	0.000580948
GOBP name	lipid catabolic process	70	-0.591052	-0.356555	1.48187e-10	1.71394e-08	Shared Down
GOBP name	very long-chain fatty acid metabolic process	25	-0.593073	-0.373485	0.000103377	0.00391564	Shared Down
GOBP name	coenzyme catabolic process	25	-0.595763	-0.371904	9.90603e-05	0.00379653	Shared Down
GOBP name	cofactor catabolic process	30	-0.597332	-0.319264	3.21529e-05	0.00144621	Shared Down
GOBP name	carboxylic acid transport	29	-0.601249	-0.337176	3.38311e-05	0.00150085	Shared Down
GOBP name	organic acid transport	29	-0.601249	-0.337176	3.38311e-05	0.00149064	Shared Down
KEGG name	Lysine degradation	15	-0.605302	-0.355435	0.00246639	0.0176073	Shared Down
GOBP name	carboxylic acid catabolic process	88	-0.606277	-0.480452	1.77636e-15	6.05551e-13	Shared Down
GOBP name	organic acid catabolic process	88	-0.606277	-0.480452	1.77636e-15	5.75273e-13	Shared Down
GOBP name	dicarboxylic acid metabolic process	26	-0.608915	-0.31785	8.36724e-05	0.00324519	Shared Down
GOBP name	branched chain family amino acid catabolic process	12	-0.61427	-0.660326	0.000649821	0.0183794	Shared Down
GOBP name	branched chain family amino acid metabolic process	12	-0.61427	-0.660326	0.000649821	0.0182995	Shared Down
KEGG name	Porphyrin and chlorophyll metabolism	16	-0.623325	-0.153685	0.00228502	0.0167785
GOCC name	microbody lumen	19	-0.62476	-0.356549	0.000466309	0.00776318	Shared Down
GOCC name	peroxisomal matrix	19	-0.62476	-0.356549	0.000466309	0.00762203	Shared Down
GOBP name	isoprenoid metabolic process	27	-0.631499	-0.0732171	4.92751e-05	0.00204586
KEGG name	PPAR signaling pathway	25	-0.63921	-0.351929	4.44144e-05	0.000713407	Shared Down
GOBP name	cellular hormone metabolic process	25	-0.644288	-0.0480706	5.95119e-05	0.00239415
KEGG name	Metabolism of xenobiotics by cytochrome P450	33	-0.652007	-0.138734	4.47515e-06	0.000143764
KEGG name	Valine, leucine and isoleucine degradation	32	-0.662916	-0.549879	9.45142e-08	8.09672e-06	Shared Down
GOBP name	cellular lipid catabolic process	53	-0.666734	-0.374413	4.77044e-10	5.14969e-08	Shared Down
KEGG name	Butanoate metabolism	16	-0.66719	-0.681637	3.09406e-05	0.000530115	Shared Down
GOBP name	diterpenoid metabolic process	20	-0.672441	0.0185822	0.00012137	0.00454402
GOBP name	retinoid metabolic process	20	-0.672441	0.0185822	0.00012137	0.00451791
KEGG name	Drug metabolism - cytochrome P450	30	-0.677703	-0.228222	5.17619e-06	0.000133028
KEGG name	Pentose and glucuronate interconversions	13	-0.678152	-0.328121	0.00212851	0.016089	Shared Down
GOBP name	terpenoid metabolic process	24	-0.678291	-0.0423319	3.27251e-05	0.00146179
KEGG name	Fatty acid metabolism	32	-0.705681	-0.445326	1.59454e-07	1.02449e-05	Shared Down
KEGG name	Mineral absorption	15	-0.713576	0.173211	0.000132904	0.0017977
KEGG name	Glycerolipid metabolism	12	-0.720039	-0.320304	0.00187758	0.0146223	Shared Down
GOBP name	fatty acid catabolic process	34	-0.734624	-0.477836	1.44044e-08	1.24396e-06	Shared Down
KEGG name	Ascorbate and aldarate metabolism	12	-0.736622	-0.298007	0.00158263	0.0127105	Shared Down
GOBP name	lipid modification	40	-0.745749	-0.420833	1.29288e-09	1.24985e-07	Shared Down
GOBP name	monocarboxylic acid catabolic process	40	-0.747166	-0.521087	1.85733e-10	2.07413e-08	Shared Down
KEGG name	Fat digestion and absorption	12	-0.749512	-0.357372	0.00112012	0.011072	Shared Down
GOBP name	fatty acid oxidation	34	-0.753338	-0.459717	9.80693e-09	8.7013e-07	Shared Down
GOBP name	lipid oxidation	34	-0.753338	-0.459717	9.80693e-09	8.58371e-07	Shared Down
KEGG name	Steroid hormone biosynthesis	18	-0.758731	-0.0814939	6.49272e-05	0.000981547
GOBP name	fat-soluble vitamin metabolic process	18	-0.760082	-0.173745	7.70985e-05	0.00302647
GOBP name	benzene-containing compound metabolic process	16	-0.764447	-0.198335	0.000179576	0.00618678
GOBP name	drug metabolic process	14	-0.78159	-0.0886432	0.000288888	0.00921736
GOBP name	fatty acid beta-oxidation	30	-0.782393	-0.489357	1.8521e-08	1.57843e-06	Shared Down
GOBP name	secondary metabolic process	14	-0.783562	-0.346503	0.000257036	0.00853756	Shared Down
GOBP name	alditol metabolic process	10	-0.795739	-0.562991	0.000678945	0.0190369	Shared Down
GOBP name	polyol metabolic process	11	-0.799415	-0.479998	0.000572786	0.0168633	Shared Down
KEGG name	Retinol metabolism	21	-0.806526	-0.182183	5.74862e-06	0.000134309
GOBP name	phenol-containing compound metabolic process	10	-0.831161	-0.519967	0.000573675	0.0168131	Shared Down
GOBP name	long-chain fatty acid metabolic process	9	-0.841614	-0.598887	0.000636011	0.0183086	Shared Down
GOBP name	phenylpropanoid metabolic process	12	-0.902871	-0.316472	0.000117046	0.00440758	Shared Down
GOBP name	flavonoid metabolic process	11	-0.904342	-0.265433	0.000233333	0.00787133	Shared Down

## Sheet: Shared_Up_ANOVA
GOBP_name "Shared UP"	B_R-B_NR P-value (adjusted)	B_R-B_NR Estimate (difference)	B_R-B_NR Low (95% CI)	B_R-B_NR High (95% CI)	BR-AR P-value (adjusted)	BR-AR Estimate (difference)	BR-AR Low (95% CI)	BR-AR High (95% CI)	B_NR-A_NR P-value (adjusted)	B_NR-A_NR Estimate (difference)	B_NR-A_NR Low (95% CI)	B_NR-A_NR High (95% CI)
protein activation cascade	3.9389e-07	0.655171	0.369016	0.941325	0.0385074	-0.297478	-0.583633	-0.011324	0.863352	0.0848456	-0.201309	0.371
nuclear-transcribed mRNA catabolic process, nonsense-mediated decay	7.25795e-06	0.223833	0.106827	0.340838	0	-1.09274	-1.20975	-0.975739	0.00613958	-0.148921	-0.265927	-0.0319158
complement activation	4.21458e-05	0.578113	0.267228	0.888998	0.0539042	-0.307226	-0.618111	0.00365906	0.742777	0.119117	-0.191768	0.430002
complement activation, classical pathway	0.000151681	0.566664	0.239063	0.894264	0.049193	-0.328434	-0.656034	-0.000832827	0.679182	0.138499	-0.189101	0.4661
humoral immune response	0.000177086	0.467197	0.186193	0.748201	0.00814545	-0.350057	-0.631061	-0.0690529	0.997892	-0.0195048	-0.300509	0.261499
defense response to virus	0.000184304	0.497841	0.203598	0.792083	4.47199e-07	-0.673707	-0.967949	-0.379464	0.447003	-0.166857	-0.461099	0.127385
immune effector process	0.000226248	0.344592	0.132218	0.556965	1.82802e-07	-0.471455	-0.683829	-0.259082	0.99923	-0.0105856	-0.222959	0.201788
nuclear transport	0.000239566	0.270939	0.103086	0.438792	9.21485e-14	-0.539699	-0.707552	-0.371846	0.673539	-0.0731098	-0.240963	0.0947433
nucleocytoplasmic transport	0.000239566	0.270939	0.103086	0.438792	9.21485e-14	-0.539699	-0.707552	-0.371846	0.673539	-0.0731098	-0.240963	0.0947433
ribonucleoprotein complex assembly	0.00060574	0.226033	0.0776757	0.37439	4.31877e-14	-0.737362	-0.885719	-0.589004	0.999265	-0.00729251	-0.15565	0.141065
ribonucleoprotein complex subunit organization	0.00105474	0.221406	0.0704788	0.372332	7.71605e-14	-0.705564	-0.85649	-0.554637	0.997722	-0.0108423	-0.161769	0.140085
cellular response to type I interferon	0.00114539	0.458884	0.157596	0.760172	4.89541e-11	-1.06862	-1.3699	-0.767327	0.459422	-0.16623	-0.467518	0.135058
response to type I interferon	0.00114539	0.458884	0.157596	0.760172	4.89541e-11	-1.06862	-1.3699	-0.767327	0.459422	-0.16623	-0.467518	0.135058
type I interferon-mediated signaling pathway	0.00114539	0.458884	0.157596	0.760172	4.89541e-11	-1.06862	-1.3699	-0.767327	0.459422	-0.16623	-0.467518	0.135058
cytokine-mediated signaling pathway	0.00594694	0.270877	0.0591382	0.482615	1.0129e-11	-0.614166	-0.825905	-0.402427	0.999402	-0.0096955	-0.221434	0.202043
rRNA metabolic process	0.0109396	0.229365	0.0395583	0.419173	0	-1.12634	-1.31615	-0.936533	0.638802	-0.0862745	-0.276082	0.103533
rRNA processing	0.0109396	0.229365	0.0395583	0.419173	0	-1.12634	-1.31615	-0.936533	0.638802	-0.0862745	-0.276082	0.103533
interferon-gamma-mediated signaling pathway	0.0287439	0.352896	0.0272501	0.678541	1.09426e-07	-0.806762	-1.13241	-0.481116	0.517024	-0.16971	-0.495355	0.155936
mRNA transport	0.0291564	0.19953	0.0143815	0.384678	2.64455e-13	-0.583368	-0.768516	-0.398219	0.910961	-0.0473095	-0.232458	0.137839
response to interferon-gamma	0.0432128	0.292628	0.00631765	0.578939	2.07688e-08	-0.718304	-1.00461	-0.431993	0.357288	-0.180209	-0.466519	0.106102
cellular response to interferon-gamma	0.100125	0.253237	-0.0321187	0.538592	3.33272e-10	-0.822667	-1.10802	-0.537312	0.461233	-0.159696	-0.445051	0.125659
antigen processing and presentation of exogenous peptide antigen via MHC class I, TAP-independent	0.1215	0.305835	-0.0618604	0.673531	3.31501e-07	-1.21476	-1.58246	-0.847067	0.998792	-0.0190297	-0.386725	0.348666
DNA replication	0.518506	0.13453	-0.120604	0.389663	3.1416e-10	-0.70482	-0.959953	-0.449686	0.978414	-0.0390803	-0.294214	0.216053

## Sheet: Shared_Down_ANOVA
GOBP_name "Shared DOWN"	B_R-B_NR P-value (adjusted)	B_R-B_NR Estimate (difference)	B_R-B_NR Low (95% CI)	B_R-B_NR High (95% CI)	BR-AR P-value (adjusted)	BR-AR Estimate (difference)	BR-AR Low (95% CI)	BR-AR High (95% CI)	B_NR-A_NR P-value (adjusted)	B_NR-A_NR Estimate (difference)	B_NR-A_NR Low (95% CI)	B_NR-A_NR High (95% CI)
electron transport chain	6.81548e-11	-0.344057	-0.469801	-0.218314	8.22231e-13	0.777682	0.651938	0.903425	0.431241	-0.0736133	-0.199357	0.0521301
respiratory electron transport chain	6.81548e-11	-0.344057	-0.469801	-0.218314	8.22231e-13	0.777682	0.651938	0.903425	0.431241	-0.0736133	-0.199357	0.0521301
mitochondrial electron transport, NADH to ubiquinone	8.0896e-10	-0.502934	-0.689765	-0.316103	4.38538e-14	0.722402	0.53557	0.909233	0.948301	0.0389462	-0.147885	0.225778
carboxylic acid catabolic process	1.78972e-06	-0.364184	-0.544098	-0.184269	0	1.00506	0.825144	1.18497	0.994349	-0.0175917	-0.197506	0.162323
organic acid catabolic process	1.78972e-06	-0.364184	-0.544098	-0.184269	0	1.00506	0.825144	1.18497	0.994349	-0.0175917	-0.197506	0.162323
fatty acid beta-oxidation	1.92568e-05	-0.38404	-0.588728	-0.179351	2.10942e-15	1.53193	1.32724	1.73661	0.951602	0.0416265	-0.163062	0.246315
monocarboxylic acid catabolic process	2.15346e-05	-0.407136	-0.627292	-0.186979	1.33227e-15	1.36108	1.14093	1.58124	0.964821	0.0401341	-0.180022	0.260291
fatty acid oxidation	0.000180202	-0.368118	-0.590078	-0.146157	0	1.4307	1.20874	1.65266	0.994918	0.0207485	-0.201212	0.242709
lipid oxidation	0.000180202	-0.368118	-0.590078	-0.146157	0	1.4307	1.20874	1.65266	0.994918	0.0207485	-0.201212	0.242709
lipid modification	0.000891796	-0.32657	-0.545393	-0.107747	1.33227e-15	1.34072	1.1219	1.55955	0.997365	0.0164256	-0.202397	0.235249
fatty acid catabolic process	0.00107211	-0.374114	-0.627489	-0.120739	0	1.41417	1.16079	1.66754	0.962843	0.0469897	-0.206385	0.300365
amine catabolic process	0.00135079	-0.352618	-0.596759	-0.108478	2.15028e-12	0.733096	0.488956	0.977236	0.959741	-0.0468148	-0.290955	0.197325
fatty acid metabolic process	0.002575	-0.280596	-0.485323	-0.0758696	2.02505e-13	0.944839	0.740112	1.14957	0.977251	0.0322443	-0.172483	0.236971
branched chain family amino acid catabolic process	0.00265953	-0.565692	-0.966747	-0.164637	2.29101e-06	0.894798	0.493743	1.29585	0.900641	-0.103536	-0.504591	0.297519
branched chain family amino acid metabolic process	0.00265953	-0.565692	-0.966747	-0.164637	2.29101e-06	0.894798	0.493743	1.29585	0.900641	-0.103536	-0.504591	0.297519
cellular amino acid catabolic process	0.00377612	-0.340752	-0.596449	-0.0850555	2.36919e-10	0.692343	0.436646	0.94804	0.945632	-0.0545524	-0.310249	0.201145
coenzyme catabolic process	0.00447088	-0.337983	-0.593654	-0.0823117	4.28137e-10	1.12014	0.864464	1.37581	0.999686	-0.00934181	-0.265013	0.246329
long-chain fatty acid metabolic process	0.00656731	-0.538335	-0.95068	-0.12599	1.30937e-07	1.12108	0.708737	1.53343	0.485002	0.219046	-0.193299	0.631391
acetyl-CoA catabolic process	0.0114157	-0.329063	-0.601769	-0.0563572	3.56203e-10	1.09911	0.826403	1.37181	0.984606	-0.0369322	-0.309638	0.235774
tricarboxylic acid cycle	0.0114157	-0.329063	-0.601769	-0.0563572	3.56203e-10	1.09911	0.826403	1.37181	0.984606	-0.0369322	-0.309638	0.235774
alditol metabolic process	0.04059	-0.396025	-0.77926	-0.0127896	2.38854e-10	1.32509	0.941851	1.70832	0.987453	-0.0468806	-0.430116	0.336355
lipid catabolic process	0.050522	-0.21703	-0.434395	0.000335712	5.58886e-13	1.05501	0.837641	1.27237	0.998058	-0.0148044	-0.23217	0.202561
coenzyme metabolic process	0.0529826	-0.201899	-0.405553	0.00175533	8.09204e-11	0.549742	0.346088	0.753397	0.992251	0.0221727	-0.181482	0.225827
cellular lipid catabolic process	0.053215	-0.235195	-0.472608	0.00221847	0	1.25983	1.02241	1.49724	0.997096	0.0184714	-0.218942	0.255885
cofactor catabolic process	0.0587724	-0.258596	-0.523758	0.00656502	2.90878e-14	1.09367	0.828509	1.35883	0.986421	-0.0345741	-0.299736	0.230587
carboxylic acid transport	0.0652197	-0.278061	-0.568033	0.0119114	1.42342e-11	0.875818	0.585846	1.16579	0.986566	-0.0376479	-0.32762	0.252324
organic acid transport	0.0652197	-0.278061	-0.568033	0.0119114	1.42342e-11	0.875818	0.585846	1.16579	0.986566	-0.0376479	-0.32762	0.252324
dicarboxylic acid metabolic process	0.0832309	-0.267612	-0.558701	0.0234773	1.21464e-10	1.09931	0.808225	1.3904	0.920104	-0.0708696	-0.361959	0.22022
acetyl-CoA metabolic process	0.0842701	-0.296867	-0.620431	0.0266968	5.466e-10	0.890842	0.567279	1.21441	0.999861	-0.00901256	-0.332576	0.314551
phenol-containing compound metabolic process	0.125879	-0.353787	-0.774767	0.067192	1.26628e-07	1.11611	0.695135	1.53709	0.915531	-0.101301	-0.522281	0.319678
polyol metabolic process	0.142342	-0.346914	-0.77072	0.0768913	1.06427e-08	1.22354	0.799736	1.64735	0.994114	-0.0402617	-0.464067	0.383544
glucose metabolic process	0.195521	-0.18339	-0.421987	0.0552079	4.54641e-06	0.46703	0.228433	0.705627	0.887781	-0.0667652	-0.305363	0.171832
very long-chain fatty acid metabolic process	0.211201	-0.260367	-0.60802	0.0872847	7.2258e-10	0.985346	0.637693	1.333	0.986875	0.0446503	-0.303002	0.392302
glycerolipid metabolic process	0.272371	-0.177032	-0.430513	0.0764499	2.70591e-11	0.716419	0.462937	0.9699	0.939707	-0.0562295	-0.309711	0.197252
oxidoreduction coenzyme metabolic process	0.32942	-0.226463	-0.573813	0.120887	4.41585e-05	0.623099	0.275749	0.970449	0.987971	-0.0435133	-0.390864	0.303837
organophosphate metabolic process	0.330774	-0.162298	-0.410779	0.0861841	4.57594e-06	0.488913	0.240431	0.737394	0.94316	-0.0539307	-0.302412	0.194551
acylglycerol metabolic process	0.553935	-0.18409	-0.548404	0.180223	2.0282e-08	0.894692	0.530378	1.25901	0.985877	0.0481474	-0.316166	0.412461
neutral lipid metabolic process	0.553935	-0.18409	-0.548404	0.180223	2.0282e-08	0.894692	0.530378	1.25901	0.985877	0.0481474	-0.316166	0.412461
secondary metabolic process	0.572686	-0.185914	-0.568108	0.196279	7.05092e-12	1.3229	0.940706	1.70509	0.987367	-0.0476376	-0.429831	0.334556
phenylpropanoid metabolic process	0.572899	-0.181453	-0.556474	0.193567	1.71163e-12	1.47517	1.10015	1.85019	0.994015	-0.0359883	-0.411009	0.339033
triglyceride metabolic process	0.627372	-0.171327	-0.543309	0.200655	1.07106e-07	0.865631	0.493649	1.23761	0.989003	0.0450931	-0.326889	0.417075
flavonoid metabolic process	0.82462	-0.130025	-0.534697	0.274647	1.59424e-11	1.49439	1.08972	1.89907	0.983411	-0.0547895	-0.459461	0.349882
