# Supplementary material for: In Well‐Treated Celiac Patients Low‐Level Mucosal Inflammation Predicts Response to 14‐day Gluten Challenge
Source: Adv Sci (Weinh). 2021 Jan 4;8(4):2003526. doi: 10.1002/advs.202003526 (PMC7887593; doi:10.1002/advs.202003526)
Supplement: Supplementary file 4 — Supplemental Table 4 [file ADVS-8-2003526-s004.xlsx]

## Sheet: mature_enterocytes
"Mature enterocyte" gene name (n = 497)	Protein present in Total tissue data (n = 222)	Protein present in Epithelial tissue data (n = 181)
GSTA1	T	T
SQRDL	T	T
AGPAT9	T	T
MEP1A	T	T
DAK	T	T
ITFG3	T	T
MDH2	T	T
CKB	T	T
APRT	T	T
TXNDC17	T	T
PGD	T	T
ATP1A1	T	T
RBP2	T	T
ALDOB	T	T
CKMT1A	T	T
GPI	T	T
CDH17	T	T
ENO1	T	T
SCP2	T	T
GNA11	T	T
SFXN1	T	T
EZR	T	T
ACTN4	T	T
SAR1B	T	T
HADH	T	T
HADHA	T	T
GNG12	T	T
ALDH9A1	T	T
ACSL5	T	T
BPNT1	T	T
FABP1	T	T
C9orf64	T	T
TSTD1	T	T
TFG	T	T
OGDH	T	T
LGALS3	T	T
SLC3A2	T	T
MAOA	T	T
LPCAT3	T	T
IDH1	T	T
CASP6	T	T
DLST	T	T
SPINT1	T	T
TAX1BP3	T	T
ACAA2	T	T
UGDH	T	T
MGAM	T	T
DGAT1	T	T
ABCD3	T	T
MVP	T	T
NLRP6	T	T
MTTP	T	T
HAGH	T	T
PLIN3	T	T
CASP1	T	T
CYB5R3	T	T
LAD1	T	T
LYPLA1	T	T
CES2	T	T
ACADM	T	T
TOR1AIP2	T	T
RMDN3	T	T
XPNPEP1	T	T
SLC39A4	T	T
PLS1	T	T
KHK	T	T
FAHD1	T	T
CORO2A	T	T
ITPK1	T	T
LPGAT1	T	T
CHP2	T	T
MCU	T	T
DECR1	T	T
DHRS1	T	T
ALDH18A1	T	T
CASP7	T	T
SCO2	T	T
STX12	T	T
HSD17B4	T	T
GPD1	T	T
MYO1D	T	T
C11orf54	T	T
CNDP2	T	T
HDHD3	T	T
ACOX1	T	T
CTSS	T	T
PEPD	T	T
KLC4	T	T
SLC39A5	T	T
SLC5A1	T	T
SI	T	T
DHRS11	T	T
ACY1	T	T
CAST	T	T
CYP4F2	T	T
GGACT	T	T
AP2A2	T	T
MOGAT2	T	T
FAM3B	T	T
PCCB	T	T
MYO5B	T	T
BAIAP2L1	T	T
GALM	T	T
HKDC1	T	T
GALT	T	T
APOB	T	T
S100G	T	T
PCYT1A	T	T
ZZEF1	T	T
PAPSS2	T	T
REEP6	T	T
PGM2	T	T
SLC26A3	T	T
SLC37A4	T	T
ILVBL	T	T
RETSAT	T	T
ALPI	T	T
SEC23A	T	T
ENTPD5	T	T
GSDMD	T	T
CMBL	T	T
GDA	T	T
PBLD	T	T
MPP1	T	T
FMO5	T	T
ITGA3	T	T
OPTN	T	T
APOL2	T	T
CYP3A5	T	T
CYP3A4	T	T
EPHX2	T	T
TEP1	T	T
AHNAK	T	T
SULT1B1	T	T
TUBAL3	T	T
BCL2L15	T	T
GSTK1	T	T
ABHD6	T	T
ACOT11	T	T
CRAT	T	T
HECTD3	T	T
XDH	T	T
MEP1B	T	T
APOA1	T	T
SLC27A4	T	T
LRP1	T	T
SLC3A1	T	T
GSTP1	T	T
ACAD11	T	T
ABAT	T	T
TGFBI	T	T
GNPDA1	T	T
STOM	T	T
ANPEP	T	T
HSD17B2	T	T
ALDH1A1	T	T
GPT	T	T
DPYD	T	T
EHHADH	T	T
SHPK	T	T
UGT2A3	T	T
APOC3	T	T
APOA4	T	T
TREH	T	T
ENPEP	T	T
MAOB	T	T
ECI2	T	T
AKR1B10	T	T
ACE	T	T
ACE2	T	T
MME	T	T
ADH4	T	T
CD36	T	T
SLC2A2	T	T
UGT1A1	T	T
LCT	T	T
TYMP	T	T
TMEM41A	T	F
FAM213B	T	F
PRAP1	T	F
ACP5	T	F
AGPAT2	T	F
NIPSNAP3A	T	F
FRK	T	F
SNX9	T	F
CCS	T	F
VAT1	T	F
CBLC	T	F
MYLK	T	F
EXOC3L4	T	F
FCGRT	T	F
PTDSS1	T	F
FAAH	T	F
ACP6	T	F
PARP9	T	F
CIDEB	T	F
ABR	T	F
AMN	T	F
SGPL1	T	F
APOL1	T	F
ACOT9	T	F
FEZ2	T	F
ABHD3	T	F
ALDH1L1	T	F
RUFY3	T	F
SLC43A2	T	F
ABCB1	T	F
MS4A18	T	F
DPEP1	T	F
TBC1D22A	T	F
ABCC2	T	F
MOCOS	T	F
SLC51B	T	F
DAB1	T	F
COBL	T	F
KBTBD11	T	F
SOWAHA	T	F
GGT2	T	F
FARP2	T	F
KIAA1211	T	F
SLC9A3	T	F
SLC13A2	T	F
ABCG2	F	T
AKR7L	F	T
PLA2G12B	F	T
SLC46A1	F	T
PHGR1	F	F
CCL25	F	F
GM766	F	F
UGT2B34	F	F
GSTA4	F	F
IGSF5	F	F
H2-Q2	F	F
SULT1D1	F	F
CYP2C65	F	F
H2-T3	F	F
ADH6A	F	F
FAM109A	F	F
NAIP1	F	F
CES1F	F	F
THEMIS3	F	F
CML1	F	F
9030617O03RIK	F	F
1700019G17RIK	F	F
GLT28D2	F	F
CYP2C68	F	F
ACNAT1	F	F
BTNL1	F	F
BTNL4	F	F
H2-Q1	F	F
UGT2B36	F	F
UGT2B5	F	F
CML5	F	F
2010001E11RIK	F	F
BTNL6	F	F
2010106E10RIK	F	F
CYP2C66	F	F
GM8909	F	F
GM3776	F	F
SPINK3	F	F
GM1332	F	F
GM7092	F	F
H2-BL	F	F
GYK	F	F
0610005C13RIK	F	F
EPB4.1L3	F	F
GPR128	F	F
GM10768	F	F
ABP1	F	F
GM9926	F	F
2510049J12RIK	F	F
GM6034	F	F
NAPRT1	F	F
BTNL5	F	F
GM7030	F	F
0610008F07RIK	F	F
GM5177	F	F
ZNF511-PRAP1	F	F
REG1B	F	F
TM4SF5	F	F
MARCH2	F	F
CKMT1B	F	F
ST3GAL4	F	F
PPP1R14D	F	F
SAT1	F	F
C19orf33	F	F
AC011479.1	F	F
MYL12B	F	F
CHCHD7	F	F
NET1	F	F
VMP1	F	F
RFK	F	F
IFNGR2	F	F
CDA	F	F
CARD16	F	F
CARD17	F	F
SLC31A1	F	F
SFT2D2	F	F
RILPL2	F	F
TOB1	F	F
TSPAN15	F	F
ADIPOR2	F	F
UPP1	F	F
CDKN2B	F	F
TRIM31	F	F
ALAS1	F	F
TM6SF2	F	F
MGAT4C	F	F
TMEM120A	F	F
ATP6V0A2	F	F
SRXN1	F	F
PEX19	F	F
PTTG1IP	F	F
PLD1	F	F
CA4	F	F
ZDHHC7	F	F
NKIRAS2	F	F
IL17RC	F	F
AQP11	F	F
ABHD14A-ACY1	F	F
ZFYVE21	F	F
SLC22A1	F	F
SULT2B1	F	F
MALL	F	F
HNF4G	F	F
ARG2	F	F
SMPDL3A	F	F
COX7A1	F	F
GSTM1	F	F
SLC26A6	F	F
AC090227.1	F	F
SEMA4G	F	F
ERBB3	F	F
SLC7A7	F	F
SLC7A9	F	F
CYP2C8	F	F
TCN2	F	F
ACBD4	F	F
KRT20	F	F
RAB17	F	F
CLEC2D	F	F
KIAA0319L	F	F
TMEM230	F	F
TMEM82	F	F
SMLR1	F	F
SLC13A1	F	F
MARCH6	F	F
CST6	F	F
ADTRP	F	F
VIPR1	F	F
EMP1	F	F
MS4A10	F	F
GUCD1	F	F
CYP4F8	F	F
PEX11A	F	F
ALPG	F	F
ALPP	F	F
GRAMD2B	F	F
TMEM253	F	F
TXLNG	F	F
SLC11A2	F	F
SLC25A37	F	F
TMEM135	F	F
TSC22D3	F	F
2009-09-01	F	F
SLC52A2	F	F
TBC1D14	F	F
IRAK2	F	F
PCSK5	F	F
SIDT2	F	F
APOL3	F	F
APOL4	F	F
CYP3A7	F	F
CYP3A7-CYP3A51P	F	F
CYP3A43	F	F
SLC18B1	F	F
TMEM37	F	F
CREB3L3	F	F
SLC25A36	F	F
BCHE	F	F
RNF13	F	F
NPC1L1	F	F
TMEM252	F	F
SLC51A	F	F
IL18	F	F
SLC35F5	F	F
FRMD8	F	F
TMEM236	F	F
CDC42EP2	F	F
CCDC134	F	F
TMEM106A	F	F
TICAM1	F	F
SLC16A5	F	F
DGAT2	F	F
MAF	F	F
MICAL2	F	F
URGCP	F	F
C1orf116	F	F
KCNK5	F	F
SNX13	F	F
PFKFB4	F	F
TMEM139	F	F
SLC7A8	F	F
NR1H3	F	F
OSGIN1	F	F
BMP3	F	F
SOAT2	F	F
SPSB1	F	F
RXRA	F	F
CTAGE9	F	F
CTAGE6	F	F
CTAGE15	F	F
CTAGE4	F	F
CTAGE1	F	F
MIA2	F	F
CTAGE8	F	F
EDN2	F	F
TMEM86A	F	F
EPHA1	F	F
GCNT2	F	F
ABCG5	F	F
PPARGC1A	F	F
AC010327.1	F	F
CLCN2	F	F
THNSL2	F	F
IGSF9	F	F
DGKQ	F	F
SLC9A2	F	F
LMBR1L	F	F
SLC23A2	F	F
XKR9	F	F
SLC25A45	F	F
C11orf86	F	F
CYP2D7	F	F
CYP2D6	F	F
NR1I3	F	F
SLC6A4	F	F
CCDC88C	F	F
DNM1	F	F
DQX1	F	F
PXDC1	F	F
ADAMTSL5	F	F
ABCG8	F	F
RHOD	F	F
MYO7A	F	F
AC027796.3	F	F
PTK6	F	F
BTNL2	F	F
UGT1A6	F	F
SPHK1	F	F
MERTK	F	F
LRRC19	F	F
LIPE	F	F
SLC5A9	F	F
RDH16	F	F
FMO4	F	F
ARHGAP26	F	F
PM20D1	F	F
GGTLC1	F	F
GGTLC2	F	F
GGT1	F	F
GGTLC3	F	F
AC093525.2	F	F
TBC1D24	F	F
GPR155	F	F
CYP4V2	F	F
NAT8	F	F
NAT8B	F	F
BCO2	F	F
SH3D21	F	F
SLC6A20	F	F
HSD17B6	F	F
C17orf78	F	F
FAM160A1	F	F
NEK3	F	F
CEACAM20	F	F
TRIM5	F	F
AC104389.4	F	F
RHBG	F	F
SLC2A9	F	F
RAB11FIP3	F	F
VWCE	F	F
SLC15A1	F	F
PAQR7	F	F
EDN3	F	F
KIFC3	F	F
SLC28A1	F	F
AC118754.1	F	F
SLC25A34	F	F
FAM78A	F	F
NAALADL1	F	F
SLC34A2	F	F
OCM2	F	F
OCM	F	F
SH3TC1	F	F
PROZ	F	F
SLC5A11	F	F

## Sheet: goblet_cell
Goblet cell gene name (n = 401)	Protein present in Total tissue data (n = 157)	Protein present in Epithelial tissue data (n = 119)
TMSB10	T	T
VIMP	T	T
FCGBP	T	T
SPCS3	T	T
MUC2	T	T
HSPA5	T	T
HSP90B1	T	T
CALR	T	T
SEC61G	T	T
SEC61B	T	T
MANF	T	T
RRBP1	T	T
SSR4	T	T
PPIB	T	T
PDIA3	T	T
PDIA6	T	T
SPCS2	T	T
GMDS	T	T
ARF4	T	T
TPD52	T	T
AGR2	T	T
TMED9	T	T
CMPK1	T	T
TMED2	T	T
DDOST	T	T
RPN2	T	T
SH3BGRL3	T	T
RPN1	T	T
IER3IP1	T	T
HDLBP	T	T
DNAJC3	T	T
SYNGR2	T	T
GALE	T	T
TM9SF3	T	T
SDF2L1	T	T
DNAJB11	T	T
NANS	T	T
CAPNS1	T	T
SSR3	T	T
LMAN1	T	T
TARS	T	T
GCC2	T	T
GOLM1	T	T
SRP72	T	T
SEC61A1	T	T
COPB2	T	T
SSR1	T	T
TSTA3	T	T
GMPPB	T	T
CYP51A1	T	T
FAM3D	T	T
GOLGB1	T	T
CLTB	T	T
TM9SF2	T	T
PMM2	T	T
CLPTM1L	T	T
SAR1A	T	T
HM13	T	T
GFPT1	T	T
COPB1	T	T
GORASP2	T	T
PDIA4	T	T
TXNDC5	T	T
STT3A	T	T
SEC22B	T	T
UAP1	T	T
PDXDC1	T	T
FKBP11	T	T
SLC39A7	T	T
COPG1	T	T
UGP2	T	T
NUCB1	T	T
TMED3	T	T
GALNT7	T	T
DNAJC10	T	T
ARFIP2	T	T
SEC23B	T	T
ERGIC1	T	T
YIPF5	T	T
UGGT1	T	T
SRPRB	T	T
EHD4	T	T
CDK5RAP3	T	T
GALNT3	T	T
CGREF1	T	T
FAM3C	T	T
GMPPA	T	T
UFL1	T	T
QSOX1	T	T
CSRP1	T	T
GALNT4	T	T
TST	T	T
SLC39A11	T	T
SAMHD1	T	T
PGM3	T	T
SEC23IP	T	T
RAB3D	T	T
ZG16	T	T
LSS	T	T
PRRC1	T	T
HYOU1	T	T
SEC16A	T	T
SPATS2L	T	T
PYGB	T	T
SEC24D	T	T
ANK3	T	T
ALYREF	T	T
HID1	T	T
APPL2	T	T
FAM114A1	T	T
SCIN	T	T
UBA7	T	T
BCAS1	T	T
PCK1	T	T
CYP2J2	T	T
MIA3	T	F
ADRBK1	T	F
CD97	T	F
OSTC	T	F
CD9	T	F
TRAM1	T	F
SRM	T	F
YIPF3	T	F
IMPAD1	T	F
GUCA2A	T	F
FUT8	T	F
YIPF6	T	F
SLC1A5	T	F
TOM1L1	T	F
BET1L	T	F
GALK2	T	F
AACS	T	F
CPD	T	F
ASPH	T	F
GALNT12	T	F
TMEM214	T	F
TXNDC11	T	F
PDIA5	T	F
GOLPH3L	T	F
SLC38A10	T	F
HSPA13	T	F
COG6	T	F
GOLT1B	T	F
GOLGA5	T	F
ARFGAP1	T	F
CAMSAP3	T	F
SCAMP1	T	F
MYO5C	T	F
TOR3A	T	F
NAGA	T	F
EDEM3	T	F
C2CD2L	T	F
COG3	T	F
ITGA2	T	F
MGAT3	T	F
FHL1	T	F
VPS37C	T	F
DAP	F	T
SRP9	F	T
TFF3	F	T
GNPNAT1	F	T
SEPT5	F	F
SMIM6	F	F
UTP11L	F	F
BET1	F	F
AW112010	F	F
MESDC1	F	F
FAM69A	F	F
SLC37A3	F	F
CLCA3A1	F	F
GM9994	F	F
AKR1C14	F	F
BMP8A	F	F
EFCAB4A	F	F
EFCAB4B	F	F
AI597468	F	F
PPAPDC1B	F	F
E130003G02RIK	F	F
D10BWG1379E	F	F
1810007I06RIK	F	F
0610007N19RIK	F	F
PRR24	F	F
D17WSU104E	F	F
ART2A-PS	F	F
H2-T9	F	F
SC4MOL	F	F
SSR2	F	F
KRTCAP2	F	F
ATF4	F	F
SERP1	F	F
TSPAN1	F	F
AC012254.2	F	F
KDELR2	F	F
OST4	F	F
SPINK4	F	F
MORF4L2	F	F
AC136352.3	F	F
CXADR	F	F
TBRG1	F	F
AC068631.2	F	F
SEC62	F	F
IFT20	F	F
XBP1	F	F
GUK1	F	F
CRELD2	F	F
SRPRA	F	F
AL358472.7	F	F
JTB	F	F
EIF4EBP1	F	F
TMBIM4	F	F
AC078927.1	F	F
TMEM183A	F	F
RFC1	F	F
HERPUD1	F	F
TSPAN13	F	F
TMPRSS2	F	F
ASNS	F	F
ST3GAL6	F	F
TRABD	F	F
SMIM14	F	F
PCSK9	F	F
UFSP2	F	F
YIF1B	F	F
SLC50A1	F	F
CMTM7	F	F
ZNF330	F	F
SPPL2A	F	F
SLC35C1	F	F
CANT1	F	F
GALNT6	F	F
LITAF	F	F
STARD3NL	F	F
SLC35A1	F	F
CCND3	F	F
EDEM2	F	F
C1GALT1C1	F	F
TVP23C-CDRT4	F	F
TVP23B	F	F
TMEM248	F	F
ETNK1	F	F
C1GALT1	F	F
ZC3H7A	F	F
TMEM165	F	F
KLF4	F	F
HOMER2	F	F
TULP4	F	F
FRY	F	F
STX5	F	F
FOXA3	F	F
BSCL2	F	F
BHLHE40	F	F
EDEM1	F	F
SLC35A2	F	F
GNE	F	F
B3GNT3	F	F
P2RX4	F	F
MLLT3	F	F
POC1B-GALNT4	F	F
SLC30A7	F	F
F2RL1	F	F
MKNK2	F	F
SLC39A1	F	F
KLK1	F	F
ANG	F	F
PARM1	F	F
CA8	F	F
ODF2L	F	F
NIPAL2	F	F
CREB3L1	F	F
SLC37A1	F	F
ICK	F	F
SIL1	F	F
SPDEF	F	F
SEL1L3	F	F
FAM174B	F	F
MON1A	F	F
PYROXD1	F	F
SMIM3	F	F
GALNT10	F	F
PTGER4	F	F
GPR180	F	F
SLC12A8	F	F
TNK2	F	F
BCAT2	F	F
STX17	F	F
SLC16A6	F	F
KIF13A	F	F
CAPN7	F	F
HILPDA	F	F
RASEF	F	F
CCL15	F	F
CCL23	F	F
CCL15-CCL14	F	F
MLPH	F	F
STK38L	F	F
LIPH	F	F
TMEM159	F	F
SYVN1	F	F
TMEM39A	F	F
TPSG1	F	F
OSBPL2	F	F
TTC39A	F	F
REP15	F	F
PQLC3	F	F
TMEM56	F	F
SGSM3	F	F
SRD5A1	F	F
ZBP1	F	F
MANSC1	F	F
TMEM63A	F	F
TC2N	F	F
TMEM123	F	F
PLLP	F	F
RELL1	F	F
ZBTB8A	F	F
GID4	F	F
ATOH1	F	F
CHST4	F	F
B3GNT7	F	F
KCTD14	F	F
KDELR3	F	F
GORASP1	F	F
C11orf24	F	F
TNFRSF21	F	F
CREB3L4	F	F
RASSF6	F	F
C9orf152	F	F
ERN2	F	F
WARS2	F	F
PLA2G10	F	F
SLC7A4	F	F
PCSK7	F	F
CBFA2T3	F	F
RAP1GAP	F	F
EIF2AK3	F	F
RASA4	F	F
RASA4B	F	F
HPD	F	F
NFKB2	F	F
SPRYD3	F	F
SLC10A7	F	F
SIDT1	F	F
TPCN1	F	F
IKBIP	F	F
EIF2AK4	F	F
BACE2	F	F
KCNK6	F	F
HGFAC	F	F
TMCO3	F	F
TDRD7	F	F
RAMP1	F	F
CMTM8	F	F
LRRC26	F	F
SLC22A23	F	F
MCF2L	F	F
STXBP6	F	F
SLC22A15	F	F
SYNJ2	F	F
SYTL2	F	F
ATP2C2	F	F
RCAN3	F	F
FUT4	F	F
ANO7	F	F
CAPN9	F	F
SCNN1A	F	F
GALNT5	F	F
TFCP2L1	F	F
GGCX	F	F
B3GNT5	F	F
FGFR3	F	F
SYTL4	F	F
PTPRR	F	F
AC087289.1	F	F
GFI1	F	F
SYT7	F	F
TBC1D30	F	F
SLC41A2	F	F
GPR20	F	F
ST3GAL1	F	F
SLC17A9	F	F
GALNTL6	F	F
PLCB1	F	F
ZNF467	F	F
GAL3ST2	F	F
SH3PXD2A	F	F
FFAR1	F	F
CAPN8	F	F
ALDH3B2	F	F
DCBLD2	F	F
PACSIN1	F	F
RNF39	F	F
C19orf71	F	F
GDAP1L1	F	F
SMIM5	F	F
RASD2	F	F
SLC49A3	F	F
CHRM1	F	F
SYBU	F	F
KCNH3	F	F
ENTPD4	F	F
PLAC9	F	F
